# Supplementary material for: ﻿Two new cichlid species of the genus Labrochromis from rocky reefs of Lake Victoria, Tanzania (Perciformes, Cichlidae)
Source: Zookeys. 2025 Jun 5;1240:117–37. doi: 10.3897/zookeys.1240.125699 (PMC12163430; doi:10.3897/zookeys.1240.125699)
Supplement: XML Treatment for Labrochromis mawe [file zookeys.1240.125699-treatment1.xml]

<!DOCTYPE tp:taxon-treatment
  PUBLIC "-//TaxonX//DTD Taxonomic Treatment Publishing DTD v0 20100105//EN" "tax-treatment-NSO.dtd">
<tp:taxon-treatment xmlns:tp="http://www.plazi.org/taxpub"><tp:treatment-meta><kwd-group><label>Taxon classification</label><kwd>
              <named-content content-type="kingdom">Animalia</named-content>
            </kwd><kwd>
              <named-content content-type="order">Perciformes</named-content>
            </kwd><kwd>
              <named-content content-type="family">Cichlidae</named-content>
            </kwd></kwd-group><mixed-citation publication-type="journal"><person-group><name><surname>Mahulu</surname><given-names>Anna</given-names></name><name><surname>Seehausen</surname><given-names>Ole</given-names></name></person-group><article-title>﻿Two new cichlid species of the genus <italic><tp:taxon-name><tp:taxon-name-part taxon-name-part-type="genus" reg="Labrochromis">Labrochromis</tp:taxon-name-part></tp:taxon-name></italic> from rocky reefs of Lake Victoria, Tanzania (<tp:taxon-name><tp:taxon-name-part taxon-name-part-type="order">Perciformes</tp:taxon-name-part></tp:taxon-name>, <tp:taxon-name><tp:taxon-name-part taxon-name-part-type="family">Cichlidae</tp:taxon-name-part></tp:taxon-name>)</article-title><source>Zookeys</source><day>05</day><month>06</month><year>2025</year><volume>1240</volume><fpage>117</fpage><lpage>137</lpage><pub-id pub-id-type="doi">10.3897/zookeys.1240.125699</pub-id></mixed-citation></tp:treatment-meta><tp:nomenclature><label>﻿</label><tp:taxon-name>
            <object-id xmlns:xlink="http://www.w3.org/1999/xlink" content-type="arpha" xlink:type="simple">61C41078-60B9-5EC0-B15F-CBBE036CF2F7</object-id>
            <tp:taxon-name-part taxon-name-part-type="genus" reg="Labrochromis">Labrochromis</tp:taxon-name-part>
            <tp:taxon-name-part taxon-name-part-type="species" reg="mawe">mawe</tp:taxon-name-part>
            <object-id xmlns:xlink="http://www.w3.org/1999/xlink" content-type="zoobank" xlink:type="simple">https://zoobank.org/E9A00634-AB01-44A0-865D-1A5950FCD0EF</object-id>
          </tp:taxon-name><tp:taxon-status xmlns:xlink="http://www.w3.org/1999/xlink" xlink:type="simple">sp. nov.</tp:taxon-status><tp:nomenclature-citation-list><tp:nomenclature-citation><tp:taxon-name><tp:taxon-name-part taxon-name-part-type="genus" reg="Haplochromis">Haplochromis</tp:taxon-name-part> (<tp:taxon-name-part taxon-name-part-type="subgenus" reg="Labrochromis">Labrochromis</tp:taxon-name-part>)</tp:taxon-name><comment>“stone”: <xref ref-type="bibr" rid="B35">Witte et al. 1992</xref>; <xref ref-type="bibr" rid="B22">Seehausen 1996</xref>; <xref ref-type="bibr" rid="B25">Seehausen and Bouton 1996</xref>; <xref ref-type="bibr" rid="B27">Seehausen et. al. 1997</xref>; <xref ref-type="bibr" rid="B29">Seehausen et al. 1999</xref>; Seehausen and van Alphen 1999.</comment></tp:nomenclature-citation><tp:nomenclature-citation><tp:taxon-name>
                <tp:taxon-name-part taxon-name-part-type="genus" reg="Haplochromis"/>
              </tp:taxon-name><comment>“<tp:taxon-name><tp:taxon-name-part taxon-name-part-type="genus" reg="Haplochromis">Haplochromis</tp:taxon-name-part></tp:taxon-name>” “stone”: <xref ref-type="bibr" rid="B2">Bouton et al. 1997</xref>. </comment></tp:nomenclature-citation></tp:nomenclature-citation-list></tp:nomenclature><tp:treatment-sec sec-type="type material" id="SECID0ET1BG"><title>Type material.</title><p><bold><italic>Holotype</italic>.</bold> • <named-content xmlns:xlink="http://www.w3.org/1999/xlink" content-type="dwc:institutional_code" xlink:title="Natural History Museum of Bern" xlink:href="http://grbio.org/institution/naturhistorisches-museum-der-burgergemeinde-bern" xlink:type="simple">NMBE</named-content> 1111880, male, 127.8 mm <abbrev xmlns:xlink="http://www.w3.org/1999/xlink" xlink:title="standard length" id="ABBRID0ED2BG" xlink:type="simple">SL</abbrev>, Lake Victoria, Python Island, Mwanza Gulf, Tanzania, O. Selz, July 2010. <bold><italic>Paratypes</italic>.</bold> • 35 Specimens 77.6–124.3 mm <abbrev xmlns:xlink="http://www.w3.org/1999/xlink" xlink:title="standard length" id="ABBRID0EL2BG" xlink:type="simple">SL</abbrev>. All specimens are from Lake Victoria, Tanzania, Mwanza Gulf. • <named-content xmlns:xlink="http://www.w3.org/1999/xlink" content-type="dwc:institutional_code" xlink:title="Natural History Museum of Bern" xlink:href="http://grbio.org/institution/naturhistorisches-museum-der-burgergemeinde-bern" xlink:type="simple">NMBE</named-content> 1111864, 104.4 mm <abbrev xmlns:xlink="http://www.w3.org/1999/xlink" xlink:title="standard length" id="ABBRID0EU2BG" xlink:type="simple">SL</abbrev>, <named-content xmlns:xlink="http://www.w3.org/1999/xlink" content-type="dwc:institutional_code" xlink:title="Natural History Museum of Bern" xlink:href="http://grbio.org/institution/naturhistorisches-museum-der-burgergemeinde-bern" xlink:type="simple">NMBE</named-content> 1111865, 91.3 mm <abbrev xmlns:xlink="http://www.w3.org/1999/xlink" xlink:title="standard length" id="ABBRID0E42BG" xlink:type="simple">SL</abbrev>, <named-content xmlns:xlink="http://www.w3.org/1999/xlink" content-type="dwc:institutional_code" xlink:title="Natural History Museum of Bern" xlink:href="http://grbio.org/institution/naturhistorisches-museum-der-burgergemeinde-bern" xlink:type="simple">NMBE</named-content> 1111866, 86.2 mm <abbrev xmlns:xlink="http://www.w3.org/1999/xlink" xlink:title="standard length" id="ABBRID0EG3BG" xlink:type="simple">SL</abbrev> and <named-content xmlns:xlink="http://www.w3.org/1999/xlink" content-type="dwc:institutional_code" xlink:title="Natural History Museum of Bern" xlink:href="http://grbio.org/institution/naturhistorisches-museum-der-burgergemeinde-bern" xlink:type="simple">NMBE</named-content> 1111867, 81.6 mm <abbrev xmlns:xlink="http://www.w3.org/1999/xlink" xlink:title="standard length" id="ABBRID0EP3BG" xlink:type="simple">SL</abbrev>, 4 females, Python Island, O. Seehausen, 01<sup>st</sup> Dec 1993. • <named-content xmlns:xlink="http://www.w3.org/1999/xlink" content-type="dwc:institutional_code" xlink:title="Natural History Museum of Bern" xlink:href="http://grbio.org/institution/naturhistorisches-museum-der-burgergemeinde-bern" xlink:type="simple">NMBE</named-content> 1111868 116.0 mm <abbrev xmlns:xlink="http://www.w3.org/1999/xlink" xlink:title="standard length" id="ABBRID0E13BG" xlink:type="simple">SL</abbrev>, <named-content xmlns:xlink="http://www.w3.org/1999/xlink" content-type="dwc:institutional_code" xlink:title="Natural History Museum of Bern" xlink:href="http://grbio.org/institution/naturhistorisches-museum-der-burgergemeinde-bern" xlink:type="simple">NMBE</named-content> 1111869, 107.0 mm <abbrev xmlns:xlink="http://www.w3.org/1999/xlink" xlink:title="standard length" id="ABBRID0ED4BG" xlink:type="simple">SL</abbrev>, <named-content xmlns:xlink="http://www.w3.org/1999/xlink" content-type="dwc:institutional_code" xlink:title="Natural History Museum of Bern" xlink:href="http://grbio.org/institution/naturhistorisches-museum-der-burgergemeinde-bern" xlink:type="simple">NMBE</named-content> 1111881, 112.7 mm <abbrev xmlns:xlink="http://www.w3.org/1999/xlink" xlink:title="standard length" id="ABBRID0EM4BG" xlink:type="simple">SL</abbrev> and <named-content xmlns:xlink="http://www.w3.org/1999/xlink" content-type="dwc:institutional_code" xlink:title="Natural History Museum of Bern" xlink:href="http://grbio.org/institution/naturhistorisches-museum-der-burgergemeinde-bern" xlink:type="simple">NMBE</named-content> 1111878, 115.6 mm <abbrev xmlns:xlink="http://www.w3.org/1999/xlink" xlink:title="standard length" id="ABBRID0EV4BG" xlink:type="simple">SL</abbrev>, 4 males, Python Island, O. Selz, 21<sup>st</sup> June 2010. • <named-content xmlns:xlink="http://www.w3.org/1999/xlink" content-type="dwc:institutional_code" xlink:title="Natural History Museum of Bern" xlink:href="http://grbio.org/institution/naturhistorisches-museum-der-burgergemeinde-bern" xlink:type="simple">NMBE</named-content> 1111870, 90.5 mm <abbrev xmlns:xlink="http://www.w3.org/1999/xlink" xlink:title="standard length" id="ABBRID0EA5BG" xlink:type="simple">SL</abbrev> and <named-content xmlns:xlink="http://www.w3.org/1999/xlink" content-type="dwc:institutional_code" xlink:title="Natural History Museum of Bern" xlink:href="http://grbio.org/institution/naturhistorisches-museum-der-burgergemeinde-bern" xlink:type="simple">NMBE</named-content> 1111872, 85.5 mm <abbrev xmlns:xlink="http://www.w3.org/1999/xlink" xlink:title="standard length" id="ABBRID0EJ5BG" xlink:type="simple">SL</abbrev>, 2 males, Python Island, O. Seehausen, 01<sup>st</sup> Dec 1993. • <named-content xmlns:xlink="http://www.w3.org/1999/xlink" content-type="dwc:institutional_code" xlink:title="Natural History Museum of Bern" xlink:href="http://grbio.org/institution/naturhistorisches-museum-der-burgergemeinde-bern" xlink:type="simple">NMBE</named-content> 1111871, 116.7 mm <abbrev xmlns:xlink="http://www.w3.org/1999/xlink" xlink:title="standard length" id="ABBRID0EU5BG" xlink:type="simple">SL</abbrev> and <named-content xmlns:xlink="http://www.w3.org/1999/xlink" content-type="dwc:institutional_code" xlink:title="Natural History Museum of Bern" xlink:href="http://grbio.org/institution/naturhistorisches-museum-der-burgergemeinde-bern" xlink:type="simple">NMBE</named-content> 1111873, 113.6 mm <abbrev xmlns:xlink="http://www.w3.org/1999/xlink" xlink:title="standard length" id="ABBRID0E45BG" xlink:type="simple">SL</abbrev>, 2 males, Python Island, O. Seehausen, 12 Nov. 1995. • <named-content xmlns:xlink="http://www.w3.org/1999/xlink" content-type="dwc:institutional_code" xlink:title="Natural History Museum of Bern" xlink:href="http://grbio.org/institution/naturhistorisches-museum-der-burgergemeinde-bern" xlink:type="simple">NMBE</named-content> 1111886, 120.0 mm <abbrev xmlns:xlink="http://www.w3.org/1999/xlink" xlink:title="standard length" id="ABBRID0EG6BG" xlink:type="simple">SL</abbrev>, <named-content xmlns:xlink="http://www.w3.org/1999/xlink" content-type="dwc:institutional_code" xlink:title="Natural History Museum of Bern" xlink:href="http://grbio.org/institution/naturhistorisches-museum-der-burgergemeinde-bern" xlink:type="simple">NMBE</named-content> 1111887, 105.0 mm <abbrev xmlns:xlink="http://www.w3.org/1999/xlink" xlink:title="standard length" id="ABBRID0EP6BG" xlink:type="simple">SL</abbrev> and <named-content xmlns:xlink="http://www.w3.org/1999/xlink" content-type="dwc:institutional_code" xlink:title="Natural History Museum of Bern" xlink:href="http://grbio.org/institution/naturhistorisches-museum-der-burgergemeinde-bern" xlink:type="simple">NMBE</named-content> 1111888, 106.1 mm <abbrev xmlns:xlink="http://www.w3.org/1999/xlink" xlink:title="standard length" id="ABBRID0EY6BG" xlink:type="simple">SL</abbrev>, 3 females, Kissenda Island, O. Selz, 9<sup>th</sup> June 2010. • <named-content xmlns:xlink="http://www.w3.org/1999/xlink" content-type="dwc:institutional_code" xlink:title="Natural History Museum of Bern" xlink:href="http://grbio.org/institution/naturhistorisches-museum-der-burgergemeinde-bern" xlink:type="simple">NMBE</named-content> 1111883, 111.5 mm <abbrev xmlns:xlink="http://www.w3.org/1999/xlink" xlink:title="standard length" id="ABBRID0EEAAI" xlink:type="simple">SL</abbrev> and <named-content xmlns:xlink="http://www.w3.org/1999/xlink" content-type="dwc:institutional_code" xlink:title="Natural History Museum of Bern" xlink:href="http://grbio.org/institution/naturhistorisches-museum-der-burgergemeinde-bern" xlink:type="simple">NMBE</named-content> 1111897, 95.2 mm <abbrev xmlns:xlink="http://www.w3.org/1999/xlink" xlink:title="standard length" id="ABBRID0ENAAI" xlink:type="simple">SL</abbrev>, 2 females, Kissenda Island, O. Selz, 9<sup>th</sup> June 2010. • <named-content xmlns:xlink="http://www.w3.org/1999/xlink" content-type="dwc:institutional_code" xlink:title="Natural History Museum of Bern" xlink:href="http://grbio.org/institution/naturhistorisches-museum-der-burgergemeinde-bern" xlink:type="simple">NMBE</named-content> 1111891, 124.3 mm <abbrev xmlns:xlink="http://www.w3.org/1999/xlink" xlink:title="standard length" id="ABBRID0EYAAI" xlink:type="simple">SL</abbrev> and <named-content xmlns:xlink="http://www.w3.org/1999/xlink" content-type="dwc:institutional_code" xlink:title="Natural History Museum of Bern" xlink:href="http://grbio.org/institution/naturhistorisches-museum-der-burgergemeinde-bern" xlink:type="simple">NMBE</named-content> 1111898, 108.3 mm <abbrev xmlns:xlink="http://www.w3.org/1999/xlink" xlink:title="standard length" id="ABBRID0EBBAI" xlink:type="simple">SL</abbrev>, 2 males, Kissenda Island, O. Selz, 9<sup>th</sup> June 2010. • <named-content xmlns:xlink="http://www.w3.org/1999/xlink" content-type="dwc:institutional_code" xlink:title="Natural History Museum of Bern" xlink:href="http://grbio.org/institution/naturhistorisches-museum-der-burgergemeinde-bern" xlink:type="simple">NMBE</named-content> 1111894, 115.0 mm <abbrev xmlns:xlink="http://www.w3.org/1999/xlink" xlink:title="standard length" id="ABBRID0EMBAI" xlink:type="simple">SL</abbrev>, one male, Kissenda Island, O. Selz 7<sup>th</sup> July 2010. • <named-content xmlns:xlink="http://www.w3.org/1999/xlink" content-type="dwc:institutional_code" xlink:title="Natural History Museum of Bern" xlink:href="http://grbio.org/institution/naturhistorisches-museum-der-burgergemeinde-bern" xlink:type="simple">NMBE</named-content> 1111895, 91.1 mm <abbrev xmlns:xlink="http://www.w3.org/1999/xlink" xlink:title="standard length" id="ABBRID0EXBAI" xlink:type="simple">SL</abbrev>, one male, Kissenda Island, O. Selz 13<sup>th</sup> July 2010. • <named-content xmlns:xlink="http://www.w3.org/1999/xlink" content-type="dwc:institutional_code" xlink:title="Natural History Museum of Bern" xlink:href="http://grbio.org/institution/naturhistorisches-museum-der-burgergemeinde-bern" xlink:type="simple">NMBE</named-content> 1111893, 106.1 mm <abbrev xmlns:xlink="http://www.w3.org/1999/xlink" xlink:title="standard length" id="ABBRID0ECCAI" xlink:type="simple">SL</abbrev>, one male, Kissenda Island, O. Selz, 9<sup>th</sup> June 2010. • <named-content xmlns:xlink="http://www.w3.org/1999/xlink" content-type="dwc:institutional_code" xlink:title="Natural History Museum of Bern" xlink:href="http://grbio.org/institution/naturhistorisches-museum-der-burgergemeinde-bern" xlink:type="simple">NMBE</named-content> 1111884, 99.1 mm <abbrev xmlns:xlink="http://www.w3.org/1999/xlink" xlink:title="standard length" id="ABBRID0ENCAI" xlink:type="simple">SL</abbrev>, 1 female, Kissenda Island, O. Selz, 9<sup>th</sup> June 2010. • <named-content xmlns:xlink="http://www.w3.org/1999/xlink" content-type="dwc:institutional_code" xlink:title="Natural History Museum of Bern" xlink:href="http://grbio.org/institution/naturhistorisches-museum-der-burgergemeinde-bern" xlink:type="simple">NMBE</named-content> 1111882, 115.7 mm <abbrev xmlns:xlink="http://www.w3.org/1999/xlink" xlink:title="standard length" id="ABBRID0EYCAI" xlink:type="simple">SL</abbrev>, 1 male, Python Island, O. Selz 21<sup>st</sup> June 2010. • <named-content xmlns:xlink="http://www.w3.org/1999/xlink" content-type="dwc:institutional_code" xlink:title="Natural History Museum of Bern" xlink:href="http://grbio.org/institution/naturhistorisches-museum-der-burgergemeinde-bern" xlink:type="simple">NMBE</named-content> 1111876, 115.2 mm <abbrev xmlns:xlink="http://www.w3.org/1999/xlink" xlink:title="standard length" id="ABBRID0EDDAI" xlink:type="simple">SL</abbrev>, one male, Python Island, O. Selz, 17<sup>th</sup> July 2010. • <named-content xmlns:xlink="http://www.w3.org/1999/xlink" content-type="dwc:institutional_code" xlink:title="Natural History Museum of Bern" xlink:href="http://grbio.org/institution/naturhistorisches-museum-der-burgergemeinde-bern" xlink:type="simple">NMBE</named-content> 1111877, 121.3 mm <abbrev xmlns:xlink="http://www.w3.org/1999/xlink" xlink:title="standard length" id="ABBRID0EODAI" xlink:type="simple">SL</abbrev>, one male, Python Island, O. Selz, 10<sup>th</sup> July 2010. • <named-content xmlns:xlink="http://www.w3.org/1999/xlink" content-type="dwc:institutional_code" xlink:title="Natural History Museum of Bern" xlink:href="http://grbio.org/institution/naturhistorisches-museum-der-burgergemeinde-bern" xlink:type="simple">NMBE</named-content> 1111892, 82.8 mm <abbrev xmlns:xlink="http://www.w3.org/1999/xlink" xlink:title="standard length" id="ABBRID0EZDAI" xlink:type="simple">SL</abbrev>, one male, Kissenda Island, O. Selz, 13<sup>th</sup> July 2010. • <named-content xmlns:xlink="http://www.w3.org/1999/xlink" content-type="dwc:institutional_code" xlink:title="Natural History Museum of Bern" xlink:href="http://grbio.org/institution/naturhistorisches-museum-der-burgergemeinde-bern" xlink:type="simple">NMBE</named-content> 1111899, 96.0 mm <abbrev xmlns:xlink="http://www.w3.org/1999/xlink" xlink:title="standard length" id="ABBRID0EEEAI" xlink:type="simple">SL</abbrev>, one male, Kissenda Island, O. Selz, 13<sup>th</sup> July 2010. • <named-content xmlns:xlink="http://www.w3.org/1999/xlink" content-type="dwc:institutional_code" xlink:title="Natural History Museum of Bern" xlink:href="http://grbio.org/institution/naturhistorisches-museum-der-burgergemeinde-bern" xlink:type="simple">NMBE</named-content> 1111885, 99.2 mm <abbrev xmlns:xlink="http://www.w3.org/1999/xlink" xlink:title="standard length" id="ABBRID0EPEAI" xlink:type="simple">SL</abbrev>, one female, Kissenda Island, O. Selz, 9<sup>th</sup> June 2010. • <named-content xmlns:xlink="http://www.w3.org/1999/xlink" content-type="dwc:institutional_code" xlink:title="Natural History Museum of Bern" xlink:href="http://grbio.org/institution/naturhistorisches-museum-der-burgergemeinde-bern" xlink:type="simple">NMBE</named-content> 1111879, 111.0 mm <abbrev xmlns:xlink="http://www.w3.org/1999/xlink" xlink:title="standard length" id="ABBRID0E1EAI" xlink:type="simple">SL</abbrev>, 1 male, Python, 10<sup>th</sup> July 2010. • <named-content xmlns:xlink="http://www.w3.org/1999/xlink" content-type="dwc:institutional_code" xlink:title="Natural History Museum of Bern" xlink:href="http://grbio.org/institution/naturhistorisches-museum-der-burgergemeinde-bern" xlink:type="simple">NMBE</named-content> 1111874, 77.6 mm <abbrev xmlns:xlink="http://www.w3.org/1999/xlink" xlink:title="standard length" id="ABBRID0EFFAI" xlink:type="simple">SL</abbrev>, one male, Python Island, O. Seehausen, 01<sup>st</sup> Dec 1993. • <named-content xmlns:xlink="http://www.w3.org/1999/xlink" content-type="dwc:institutional_code" xlink:title="Natural History Museum of Bern" xlink:href="http://grbio.org/institution/naturhistorisches-museum-der-burgergemeinde-bern" xlink:type="simple">NMBE</named-content> 1111875, 87.8 mm <abbrev xmlns:xlink="http://www.w3.org/1999/xlink" xlink:title="standard length" id="ABBRID0EQFAI" xlink:type="simple">SL</abbrev>, one male, Python Island, O. Selz, 10<sup>th</sup> July 2010. • <named-content xmlns:xlink="http://www.w3.org/1999/xlink" content-type="dwc:institutional_code" xlink:title="Natural History Museum of Bern" xlink:href="http://grbio.org/institution/naturhistorisches-museum-der-burgergemeinde-bern" xlink:type="simple">NMBE</named-content> 1111890, 103.0 mm <abbrev xmlns:xlink="http://www.w3.org/1999/xlink" xlink:title="standard length" id="ABBRID0E2FAI" xlink:type="simple">SL</abbrev>, 1 male, Kissenda Island, O. Selz, 13<sup>th</sup> July 2010. • <named-content xmlns:xlink="http://www.w3.org/1999/xlink" content-type="dwc:institutional_code" xlink:title="Natural History Museum of Bern" xlink:href="http://grbio.org/institution/naturhistorisches-museum-der-burgergemeinde-bern" xlink:type="simple">NMBE</named-content> 1111896, 113.3 mm <abbrev xmlns:xlink="http://www.w3.org/1999/xlink" xlink:title="standard length" id="ABBRID0EGGAI" xlink:type="simple">SL</abbrev>, one male, Kissenda Island, O. Selz, 1<sup>st</sup> July 2010. • <named-content xmlns:xlink="http://www.w3.org/1999/xlink" content-type="dwc:institutional_code" xlink:title="Natural History Museum of Bern" xlink:href="http://grbio.org/institution/naturhistorisches-museum-der-burgergemeinde-bern" xlink:type="simple">NMBE</named-content> 1111889, 86.3 mm <abbrev xmlns:xlink="http://www.w3.org/1999/xlink" xlink:title="standard length" id="ABBRID0ERGAI" xlink:type="simple">SL</abbrev>, one male, O. Selz, 14<sup>th</sup> Nov. 2014.</p></tp:treatment-sec><tp:treatment-sec sec-type="description" id="SECID0EXGAI"><title>Description.</title><p>Based on 36 specimens from Python and Kissenda islands including the holotype. Morphometric, meristic, and dentition characters are given in Table <xref ref-type="table" rid="T1">1</xref>.</p><p><bold><italic>Habitus</italic>.</bold> Large growing robust and deep-bodied species with a blunt and wide head, few wide bars and conspicuous red (in males) or brown (females) maculae in the soft part of dorsal fin. Dorsal head profile decurved to moderately concave with heavy head appearance. Snout slightly longer than broad, the mouth oblique, and the lips not thickened. Lateral snout outline with isognathous jaws and obtuse.</p><p><bold><italic>Oral teeth</italic>.</bold> The teeth in the outer tooth row (Fig. <xref ref-type="fig" rid="F6">6A, C</xref>) are unicuspid to weakly bicuspid, short, stout, distantly spaced, and implanted in an upright position. The inner series teeth are small, tricuspid, and are arranged in two rows anteriorly and anterolaterally in both jaws.</p><p><bold><italic>Dental arcade and tooth band</italic>.</bold> Dental arcade rounded, not square shaped. Inner rows in both jaws are usually separated from the outer row by a moderate gap.</p><p><bold><italic>Lower pharyngeal bone and dentition</italic>.</bold> The lower pharyngeal bone is strongly hypertrophied and stout with strongly enlarged molariform pharyngeal teeth (Fig. <xref ref-type="fig" rid="F6">6B, D</xref>).</p><p><bold><italic>Scales and squamation</italic>.</bold> The flank is entirely scaled with ctenoid scales. Scales are ovoid with vertical long axis, slender and slightly higher than wide. Operculum: scaled, scales cycloid; cheek: fully scaled, scales cycloid; caudal peduncle: scales moderately ctenoid, chest: entirely scaled; scales cycloid, somewhat deeply embedded, though not as deeply as in many other rock-dwelling cichlids such as <italic><tp:taxon-name><tp:taxon-name-part taxon-name-part-type="genus" reg="Neochromis">Neochromis</tp:taxon-name-part><tp:taxon-name-part taxon-name-part-type="species" reg="greenwoodi">greenwoodi</tp:taxon-name-part></tp:taxon-name></italic> Seehausen &amp; Bouton, 1998 and <italic><tp:taxon-name><tp:taxon-name-part taxon-name-part-type="genus" reg="Mbipia">Mbipia</tp:taxon-name-part><tp:taxon-name-part taxon-name-part-type="species" reg="mbipi">mbipi</tp:taxon-name-part></tp:taxon-name></italic> Seehausen, Lippitsch &amp; Bouton, 1998 and smaller than on flank. The size transition to the chest is gradual. The belly; is fully scaled, scales moderately ctenoid and not distinctly smaller than on flanks. Dorsal fin; scaleless, caudal fin; partially scaled with cycloid scales, anal fin; scaleless and pectoral fin scaleless.</p><p><bold><italic>Coloration</italic>.</bold> Melanin pattern in both sexes: Males and females exhibit four to six broad vertical bars on their flanks (note that these can be hard to see in preserved specimens that have bleached slightly). Preserved specimens of both sexes exhibit a brownish coloration, with some individuals retaining their vertical bars (Fig. <xref ref-type="fig" rid="F3">3A</xref>). Male nuptial coloration: <italic><tp:taxon-name><tp:taxon-name-part taxon-name-part-type="genus" reg="Labrochromis">Labrochromis</tp:taxon-name-part><tp:taxon-name-part taxon-name-part-type="species" reg="mawe">mawe</tp:taxon-name-part></tp:taxon-name></italic> sp. nov. exhibits male nuptial color polymorphism and found in two distinct color morphs. One morph is entirely blue on the flanks, including the spinous part of the dorsal fin (Fig. <xref ref-type="fig" rid="F2">2A, D</xref>). The other morph is reddish on the dorsal head surface, and red on operculum, anterior flanks and anterior dorsum with the remaining flanks appearing yellowish and greyish towards the posterior dorsum (Fig. <xref ref-type="fig" rid="F2">2B, E</xref>; <xref ref-type="bibr" rid="B25">Seehausen and Bouton 1996</xref>; <xref ref-type="bibr" rid="B29">Seehausen et. al. 1999</xref>). Both morphs possess numerous characteristic red maculae in the soft part of the dorsal fin (Fig. <xref ref-type="fig" rid="F2">2</xref>). A nape band, nostril, forehead, supraorbital, intraorbital, hind-eye, preopercular and lachrymal stripes (<xref ref-type="bibr" rid="B29">Seehausen et al. 1999</xref>) may be visible or not depending on behavioral context; lower lip with a blue sheen. The caudal fin is translucent grey with red streaks and maculae, grading to solid red towards the edge, while the anal fin is proximally blue grey, distally faint red to solid red, with 2–6 orange egg dummies. In the red morph, the red color can extend into the spinous part of the dorsal fin. Females have yellowish-brown coloration.</p></tp:treatment-sec><tp:treatment-sec sec-type="distribution" id="SECID0EQKAI"><title>Distribution and ecology.</title><p><italic><tp:taxon-name><tp:taxon-name-part taxon-name-part-type="genus" reg="Labrochromis">Labrochromis</tp:taxon-name-part><tp:taxon-name-part taxon-name-part-type="species" reg="mawe">mawe</tp:taxon-name-part></tp:taxon-name></italic> sp. nov. is known from the northern and central Mwanza Gulf in Lake Victoria, Tanzania. The species has been collected at Anchor, Kissenda, Kilimo, Python, Gabalema, Nyamatala and Hippo islands, Bwiru point, Karumo bay, Nyegezi rocks, Amranda point, Ngoma point, and Capri point (Fig. <xref ref-type="fig" rid="F1">1</xref>). The species inhabits moderately steep to steep slopes, with medium sized to very large rock boulders (Fig. <xref ref-type="fig" rid="F7">7</xref>). Subadult individuals are commonly caught in shallow inshore waters between rock boulders while adults inhabit greater depths. At the moderately steep Python Islands, they are found somewhat offshore at depths ranging from 3 meters to at least 8 meters. In very steeply sloping areas, such as Anchor Island and Nyegezi rocks, they are located inshore and at depths starting from 1.5 meters downwards (<xref ref-type="bibr" rid="B22">Seehausen 1996</xref>).</p><fig id="F7" position="float" orientation="portrait"><object-id xmlns:xlink="http://www.w3.org/1999/xlink" content-type="doi" xlink:type="simple">10.3897/zookeys.1240.125699.figure7</object-id><object-id xmlns:xlink="http://www.w3.org/1999/xlink" content-type="arpha" xlink:type="simple">1991EF7E-4FC4-54DE-89F2-F54748AF53CF</object-id><label>Figure 7.</label><caption><p>Photographs of the sampling sites of <italic><tp:taxon-name><tp:taxon-name-part taxon-name-part-type="genus" reg="Labrochromis">Labrochromis</tp:taxon-name-part><tp:taxon-name-part taxon-name-part-type="species" reg="mawe">mawe</tp:taxon-name-part></tp:taxon-name></italic> sp. nov. (<bold>A, B</bold>) and <italic><tp:taxon-name><tp:taxon-name-part taxon-name-part-type="genus" reg="Labrochromis">Labrochromis</tp:taxon-name-part><tp:taxon-name-part taxon-name-part-type="species" reg="mawepili">mawepili</tp:taxon-name-part></tp:taxon-name></italic> sp. nov. (<bold>C, D</bold>) <bold>A</bold> Kissenda Island <bold>B</bold> Python Island <bold>C</bold> Makobe Island and <bold>D</bold> Ruti Island.</p></caption><graphic xmlns:xlink="http://www.w3.org/1999/xlink" xlink:href="zookeys-1240-117_article-125699__-g007.jpg" position="float" orientation="portrait" xlink:type="simple" id="oo_1345669.jpg"><uri content-type="original_file" xlink:type="simple">https://binary.pensoft.net/fig/1345669</uri></graphic></fig></tp:treatment-sec><tp:treatment-sec sec-type="Food" id="SECID0E3MAI"><title>Food.</title><p>The diet of <italic><tp:taxon-name><tp:taxon-name-part taxon-name-part-type="genus" reg="Labrochromis">Labrochromis</tp:taxon-name-part><tp:taxon-name-part taxon-name-part-type="species" reg="mawe">mawe</tp:taxon-name-part></tp:taxon-name></italic> sp. nov. is predominantly snails but insect larvae are eaten as well (<xref ref-type="bibr" rid="B2">Bouton et al. 1997</xref>; <xref ref-type="bibr" rid="B22">Seehausen 1996</xref>).</p></tp:treatment-sec><tp:treatment-sec sec-type="Breeding" id="SECID0EVNAI"><title>Breeding.</title><p>Like all Lake Victoria haplochromines, <italic><tp:taxon-name><tp:taxon-name-part taxon-name-part-type="genus" reg="Labrochromis">Labrochromis</tp:taxon-name-part><tp:taxon-name-part taxon-name-part-type="species" reg="mawe">mawe</tp:taxon-name-part></tp:taxon-name></italic> sp. nov. is a female mouthbrooding care giver, wherein the female carries her eggs as well as the hatched larvae inside her mouth, providing them with a safe and nurturing environment until the larvae have resorbed the yolk sac and develop into independent, free-swimming juveniles. Spawning takes place throughout the year as far as we could ascertain. Mouthbrooding females are probably residing in the deeper part of the depth range and are not usually observed among shallow water boulders.</p></tp:treatment-sec><tp:treatment-sec sec-type="diagnosis" id="SECID0EGOAI"><title>Diagnosis and affinities.</title><p>The nature of its pharyngeal dentition places <italic><tp:taxon-name><tp:taxon-name-part taxon-name-part-type="genus" reg="Labrochromis">Labrochromis</tp:taxon-name-part><tp:taxon-name-part taxon-name-part-type="species" reg="mawe">mawe</tp:taxon-name-part></tp:taxon-name></italic> sp. nov. on the same level of structural modification as other described <italic><tp:taxon-name><tp:taxon-name-part taxon-name-part-type="genus" reg="Labrochromis">Labrochromis</tp:taxon-name-part></tp:taxon-name></italic> species (<italic><tp:taxon-name><tp:taxon-name-part taxon-name-part-type="genus" reg="Labrochromis">L.</tp:taxon-name-part><tp:taxon-name-part taxon-name-part-type="species" reg="ishmaeli">ishmaeli</tp:taxon-name-part></tp:taxon-name></italic>, <italic><tp:taxon-name><tp:taxon-name-part taxon-name-part-type="genus" reg="Labrochromis">L.</tp:taxon-name-part><tp:taxon-name-part taxon-name-part-type="species" reg="humilior">humilior</tp:taxon-name-part></tp:taxon-name></italic>, <italic><tp:taxon-name><tp:taxon-name-part taxon-name-part-type="genus" reg="Labrochromis">L.</tp:taxon-name-part><tp:taxon-name-part taxon-name-part-type="species" reg="pharyngomylus">pharyngomylus</tp:taxon-name-part></tp:taxon-name></italic>, <italic><tp:taxon-name><tp:taxon-name-part taxon-name-part-type="genus" reg="Labrochromis">L.</tp:taxon-name-part><tp:taxon-name-part taxon-name-part-type="species" reg="teegelaari">teegelaari</tp:taxon-name-part></tp:taxon-name></italic>, <italic><tp:taxon-name><tp:taxon-name-part taxon-name-part-type="genus" reg="Labrochromis">L.</tp:taxon-name-part><tp:taxon-name-part taxon-name-part-type="species" reg="mylergates">mylergates</tp:taxon-name-part></tp:taxon-name></italic>, <italic><tp:taxon-name><tp:taxon-name-part taxon-name-part-type="genus" reg="Labrochromis">L.</tp:taxon-name-part><tp:taxon-name-part taxon-name-part-type="species" reg="ptistes">ptistes</tp:taxon-name-part></tp:taxon-name></italic>, <italic><tp:taxon-name><tp:taxon-name-part taxon-name-part-type="genus" reg="Labrochromis">L.</tp:taxon-name-part><tp:taxon-name-part taxon-name-part-type="species" reg="mawepili">mawepili</tp:taxon-name-part></tp:taxon-name></italic> sp. nov.). <italic><tp:taxon-name><tp:taxon-name-part taxon-name-part-type="genus" reg="Labrochromis">Labrochromis</tp:taxon-name-part><tp:taxon-name-part taxon-name-part-type="species" reg="mawe">mawe</tp:taxon-name-part></tp:taxon-name></italic> sp. nov. differs from all other species except <italic><tp:taxon-name><tp:taxon-name-part taxon-name-part-type="genus" reg="Labrochromis">L.</tp:taxon-name-part><tp:taxon-name-part taxon-name-part-type="species" reg="mawepili">mawepili</tp:taxon-name-part></tp:taxon-name></italic> sp. nov. by eye size (smaller among compared species (21.3–25.9 vs 23–33), (Table <xref ref-type="table" rid="T3">3</xref>), and habitat association. Specifically, <italic><tp:taxon-name><tp:taxon-name-part taxon-name-part-type="genus" reg="Labrochromis">L.</tp:taxon-name-part><tp:taxon-name-part taxon-name-part-type="species" reg="mawe">mawe</tp:taxon-name-part></tp:taxon-name></italic> sp. nov. restricted to rocky substrates, unlike other species inhabiting sand and/or mud bottoms. <italic><tp:taxon-name><tp:taxon-name-part taxon-name-part-type="genus" reg="Labrochromis">L.</tp:taxon-name-part><tp:taxon-name-part taxon-name-part-type="species" reg="mawe">mawe</tp:taxon-name-part></tp:taxon-name></italic> sp. nov. possess shorter head (31.7–34.9% <abbrev xmlns:xlink="http://www.w3.org/1999/xlink" xlink:title="standard length" id="ABBRID0E2SAI" xlink:type="simple">SL</abbrev>) compared to <italic><tp:taxon-name><tp:taxon-name-part taxon-name-part-type="genus" reg="Labrochromis">L.</tp:taxon-name-part><tp:taxon-name-part taxon-name-part-type="species" reg="ptistes">ptistes</tp:taxon-name-part></tp:taxon-name></italic> (34.2–37.6% <abbrev xmlns:xlink="http://www.w3.org/1999/xlink" xlink:title="standard length" id="ABBRID0EKTAI" xlink:type="simple">SL</abbrev>) and narrower interorbital width (25.0–30.2% <abbrev xmlns:xlink="http://www.w3.org/1999/xlink" xlink:title="head length" id="ABBRID0EOTAI" xlink:type="simple">HL</abbrev>) compared to <italic><tp:taxon-name><tp:taxon-name-part taxon-name-part-type="genus" reg="Labrochromis">L.</tp:taxon-name-part><tp:taxon-name-part taxon-name-part-type="species" reg="mylergates">mylergates</tp:taxon-name-part></tp:taxon-name></italic> (26.0–33.0% <abbrev xmlns:xlink="http://www.w3.org/1999/xlink" xlink:title="head length" id="ABBRID0E4TAI" xlink:type="simple">HL</abbrev>). <italic><tp:taxon-name><tp:taxon-name-part taxon-name-part-type="genus" reg="Labrochromis">L.</tp:taxon-name-part><tp:taxon-name-part taxon-name-part-type="species" reg="mawe">mawe</tp:taxon-name-part></tp:taxon-name></italic> sp. nov. and <italic><tp:taxon-name><tp:taxon-name-part taxon-name-part-type="genus" reg="Labrochromis">L.</tp:taxon-name-part><tp:taxon-name-part taxon-name-part-type="species" reg="mawepili">mawepili</tp:taxon-name-part></tp:taxon-name></italic> sp. nov. share the habitat (rocky substrate) but <italic><tp:taxon-name><tp:taxon-name-part taxon-name-part-type="genus" reg="Labrochromis">L.</tp:taxon-name-part><tp:taxon-name-part taxon-name-part-type="species" reg="mawe">mawe</tp:taxon-name-part></tp:taxon-name></italic> sp. nov. possess shorter and stouter teeth than <italic><tp:taxon-name><tp:taxon-name-part taxon-name-part-type="genus" reg="Labrochromis">L.</tp:taxon-name-part><tp:taxon-name-part taxon-name-part-type="species" reg="mawepili">mawepili</tp:taxon-name-part></tp:taxon-name></italic> sp. nov., wider interorbital width (24.0–31.8% <abbrev xmlns:xlink="http://www.w3.org/1999/xlink" xlink:title="head length" id="ABBRID0ENVAI" xlink:type="simple">HL</abbrev>) as <italic><tp:taxon-name><tp:taxon-name-part taxon-name-part-type="genus" reg="Labrochromis">L.</tp:taxon-name-part><tp:taxon-name-part taxon-name-part-type="species" reg="mawepili">mawepili</tp:taxon-name-part></tp:taxon-name></italic> sp. nov. 23.3–27.9 (means 24.6–25.4) % <abbrev xmlns:xlink="http://www.w3.org/1999/xlink" xlink:title="head length" id="ABBRID0E3VAI" xlink:type="simple">HL</abbrev>, and broader lower jaw (22.7–34.9% <abbrev xmlns:xlink="http://www.w3.org/1999/xlink" xlink:title="head length" id="ABBRID0EAWAI" xlink:type="simple">HL</abbrev>) as <italic><tp:taxon-name><tp:taxon-name-part taxon-name-part-type="genus" reg="Labrochromis">L.</tp:taxon-name-part><tp:taxon-name-part taxon-name-part-type="species" reg="mawepili">mawepili</tp:taxon-name-part></tp:taxon-name></italic> sp. nov. (20.2–27.5% <abbrev xmlns:xlink="http://www.w3.org/1999/xlink" xlink:title="head length" id="ABBRID0EPWAI" xlink:type="simple">HL</abbrev>). <italic><tp:taxon-name><tp:taxon-name-part taxon-name-part-type="genus" reg="Labrochromis">L.</tp:taxon-name-part><tp:taxon-name-part taxon-name-part-type="species" reg="mawe">mawe</tp:taxon-name-part></tp:taxon-name></italic> sp. nov. possesses 31 or 32 scales in the lateral line whereas <italic><tp:taxon-name><tp:taxon-name-part taxon-name-part-type="genus" reg="Labrochromis">L.</tp:taxon-name-part><tp:taxon-name-part taxon-name-part-type="species" reg="mawepili">mawepili</tp:taxon-name-part></tp:taxon-name></italic> sp. nov. 32 or 33 scales (Table <xref ref-type="table" rid="T1">1</xref>). <italic><tp:taxon-name><tp:taxon-name-part taxon-name-part-type="genus" reg="Labrochromis">L.</tp:taxon-name-part><tp:taxon-name-part taxon-name-part-type="species" reg="mawe">mawe</tp:taxon-name-part></tp:taxon-name></italic> sp. nov. exhibits broad vertical bars and no traces of lateral stripes while <italic><tp:taxon-name><tp:taxon-name-part taxon-name-part-type="genus" reg="Labrochromis">L.</tp:taxon-name-part><tp:taxon-name-part taxon-name-part-type="species" reg="mawepili">mawepili</tp:taxon-name-part></tp:taxon-name></italic> possesses broken midlateral and dorsolateral bands that are typically as distinct as or more distinct vertical bars. <italic><tp:taxon-name><tp:taxon-name-part taxon-name-part-type="genus" reg="Labrochromis">L.</tp:taxon-name-part><tp:taxon-name-part taxon-name-part-type="species" reg="mawe">mawe</tp:taxon-name-part></tp:taxon-name></italic> sp. nov. exhibits color polymorphism with two color morphs (<xref ref-type="bibr" rid="B25">Seehausen and Bouton 1996</xref>): one morph is entirely blue on the flanks, including the spinous part of the dorsal fin. The other morph is reddish on the dorsal head surface, and red on operculum, anterior flanks and anterior dorsum with the remaining flanks yellow and greyish towards the posterior dorsum. Both morphs possess numerous characteristic red maculae on the soft part of the dorsal fin. The caudal fin is translucent grey with red streaks and maculae, grading to solid red towards the edges. The anal fin is proximally blue grey, distally faint red to solid red, with 2–6 orange egg dummies. Male nuptial coloration of <italic><tp:taxon-name><tp:taxon-name-part taxon-name-part-type="genus" reg="Labrochromis">L.</tp:taxon-name-part><tp:taxon-name-part taxon-name-part-type="species" reg="mawepili">mawepili</tp:taxon-name-part></tp:taxon-name></italic> sp. nov. is comparable to the blue morphy of <italic><tp:taxon-name><tp:taxon-name-part taxon-name-part-type="genus" reg="Labrochromis">L.</tp:taxon-name-part><tp:taxon-name-part taxon-name-part-type="species" reg="mawe">mawe</tp:taxon-name-part></tp:taxon-name></italic> sp. nov. However, <italic><tp:taxon-name><tp:taxon-name-part taxon-name-part-type="genus" reg="Labrochromis">L.</tp:taxon-name-part><tp:taxon-name-part taxon-name-part-type="species" reg="mawepili">mawepili</tp:taxon-name-part></tp:taxon-name></italic> sp. nov. possesses 5–10 orange egg dummies in the anal fin. Male nuptial colouration of <italic><tp:taxon-name><tp:taxon-name-part taxon-name-part-type="genus" reg="Labrochromis">L.</tp:taxon-name-part><tp:taxon-name-part taxon-name-part-type="species" reg="pharyngomylus">pharyngomylus</tp:taxon-name-part></tp:taxon-name></italic> is blue-grey overlying silver, with a distinct coppery sheen on the flanks. The dorsal fin is hyaline with pinkish lappets and a pink margin in the soft part. The anal fin is hyaline with yellow egg dummies, while the caudal fin is hyaline with a pink flush, most intense distally and on the ventral half of the fin (<xref ref-type="bibr" rid="B11">Greenwood 1981</xref>). The male nuptial coloration of <italic><tp:taxon-name><tp:taxon-name-part taxon-name-part-type="genus" reg="Labrochromis">L.</tp:taxon-name-part><tp:taxon-name-part taxon-name-part-type="species" reg="humilior">humilior</tp:taxon-name-part></tp:taxon-name></italic> is dark silvery-grey with intense dusky blotches. A coppery flush extends over the cheek, operculum, and flank up to the origin of the anal fin. The anal and caudal fins are light red, with the color intensifying along the margins of both fins. The anal fin bears two or three yellow egg dummies (<xref ref-type="bibr" rid="B11">Greenwood 1981</xref>). Breeding males of <italic><tp:taxon-name><tp:taxon-name-part taxon-name-part-type="genus" reg="Labrochromis">L.</tp:taxon-name-part><tp:taxon-name-part taxon-name-part-type="species" reg="teegelaari">teegelaari</tp:taxon-name-part></tp:taxon-name></italic> have a purplish-grey dorsum, with the purple color more intense anteriorly. The flanks, chest, and belly are bright red, while the caudal peduncle is yellow with a faint red overlay. Traces of 4–6 vertical bars are visible on the flanks. The dorsal head surface is grey with a red flush, and the rest of the head is bright red, except for the lower lip and branchiostegal membrane, which are white. The lachrymal bar is faint, and a dark bar is present on the vertical preopercular limb. The dorsal fin is light grey with a faint red flush, dark grey lappets, and red maculae on the soft part. The anal fin is light red anteriorly and greyish posteriorly, with egg dummies orange to reddish. A nape band, supraorbital, intraorbital, hind-eye, preopercular and lachrymal stripes faint; the caudal fin is hyaline, yellowish proximally, and has red maculae and streaks (<xref ref-type="bibr" rid="B11">Greenwood 1981</xref>).</p><table-wrap id="T3" position="float" orientation="portrait"><label>Table 3.</label><caption><p>Morphometric character comparison of <italic><tp:taxon-name><tp:taxon-name-part taxon-name-part-type="genus" reg="Labrochromis">L.</tp:taxon-name-part><tp:taxon-name-part taxon-name-part-type="species" reg="mawe">mawe</tp:taxon-name-part></tp:taxon-name></italic> sp. nov. and <italic><tp:taxon-name><tp:taxon-name-part taxon-name-part-type="genus" reg="Labrochromis">L.</tp:taxon-name-part><tp:taxon-name-part taxon-name-part-type="species" reg="mawepili">mawepili</tp:taxon-name-part></tp:taxon-name></italic> sp. nov. with other described <italic><tp:taxon-name><tp:taxon-name-part taxon-name-part-type="genus" reg="Labrochromis">Labrochromis</tp:taxon-name-part></tp:taxon-name></italic> species and ‘<italic><tp:taxon-name><tp:taxon-name-part taxon-name-part-type="genus" reg="Haplochromis">H.</tp:taxon-name-part></tp:taxon-name><tp:taxon-name><tp:taxon-name-part taxon-name-part-type="genus" reg="Labrochromis"/><tp:taxon-name-part taxon-name-part-type="species" reg="theliodon">theliodon</tp:taxon-name-part></tp:taxon-name></italic>’ from Lake Victoria (<xref ref-type="bibr" rid="B11">Greenwood 1981</xref>).</p></caption><table id="TID0EYJBI" rules="all"><tbody><tr><th rowspan="1" colspan="2">Species</th><th rowspan="1" colspan="1">
                    <italic>
                      <tp:taxon-name><tp:taxon-name-part taxon-name-part-type="genus" reg="Labrochromis">L.</tp:taxon-name-part><tp:taxon-name-part taxon-name-part-type="species" reg="teegelaari">teegelaari</tp:taxon-name-part></tp:taxon-name>
                    </italic>
                  </th><th rowspan="1" colspan="1">
                    <italic>
                      <tp:taxon-name><tp:taxon-name-part taxon-name-part-type="genus" reg="Labrochromis">L.</tp:taxon-name-part><tp:taxon-name-part taxon-name-part-type="species" reg="mylergates">mylergates</tp:taxon-name-part></tp:taxon-name>
                    </italic>
                  </th><th rowspan="1" colspan="1">
                    <italic>
                      <tp:taxon-name><tp:taxon-name-part taxon-name-part-type="genus" reg="Labrochromis">L.</tp:taxon-name-part><tp:taxon-name-part taxon-name-part-type="species" reg="humilior">humilior</tp:taxon-name-part></tp:taxon-name>
                    </italic>
                  </th><th rowspan="1" colspan="1">
                    <italic>
                      <tp:taxon-name><tp:taxon-name-part taxon-name-part-type="genus" reg="Labrochromis">L.</tp:taxon-name-part><tp:taxon-name-part taxon-name-part-type="species" reg="pharyngomylus">pharyngomylus</tp:taxon-name-part></tp:taxon-name>
                    </italic>
                  </th><th rowspan="1" colspan="1">
                    <italic>
                      <tp:taxon-name><tp:taxon-name-part taxon-name-part-type="genus" reg="Labrochromis">L.</tp:taxon-name-part><tp:taxon-name-part taxon-name-part-type="species" reg="ptistes">ptistes</tp:taxon-name-part></tp:taxon-name>
                    </italic>
                  </th><th rowspan="1" colspan="1">
                    <italic>
                      <tp:taxon-name><tp:taxon-name-part taxon-name-part-type="genus" reg="Labrochromis">L.</tp:taxon-name-part><tp:taxon-name-part taxon-name-part-type="species" reg="ishmaeli">ishmaeli</tp:taxon-name-part></tp:taxon-name>
                    </italic>
                  </th><th rowspan="1" colspan="1">‘<italic><tp:taxon-name><tp:taxon-name-part taxon-name-part-type="genus" reg="Haplochromis">H.</tp:taxon-name-part></tp:taxon-name><tp:taxon-name><tp:taxon-name-part taxon-name-part-type="genus" reg="Labrochromis"/><tp:taxon-name-part taxon-name-part-type="species" reg="theliodon">theliodon</tp:taxon-name-part></tp:taxon-name></italic>’</th><th rowspan="1" colspan="1"><italic><tp:taxon-name><tp:taxon-name-part taxon-name-part-type="genus" reg="Labrochromis">L.</tp:taxon-name-part><tp:taxon-name-part taxon-name-part-type="species" reg="mawe">mawe</tp:taxon-name-part></tp:taxon-name></italic> sp. nov.</th><th rowspan="1" colspan="1"><italic><tp:taxon-name><tp:taxon-name-part taxon-name-part-type="genus" reg="Labrochromis">L.</tp:taxon-name-part><tp:taxon-name-part taxon-name-part-type="species" reg="mawepili">mawepili</tp:taxon-name-part></tp:taxon-name></italic> sp. nov.</th></tr><tr><td rowspan="1" colspan="1"><abbrev xmlns:xlink="http://www.w3.org/1999/xlink" xlink:title="standard length" id="ABBRID0ECBBI" xlink:type="simple">SL</abbrev> (mm)</td><td rowspan="1" colspan="1">Range</td><td rowspan="1" colspan="1">74.0–100.5</td><td rowspan="1" colspan="1">102.0–137.0</td><td rowspan="1" colspan="1">65.0–90.0</td><td rowspan="1" colspan="1">70.0–126.0</td><td rowspan="1" colspan="1">90.0–106.0</td><td rowspan="1" colspan="1">82–136.0</td><td rowspan="1" colspan="1">75.0.0–95.0</td><td rowspan="1" colspan="1">77.6–127.8</td><td rowspan="1" colspan="1">80.7–144.2</td></tr><tr><td rowspan="2" colspan="1"><abbrev xmlns:xlink="http://www.w3.org/1999/xlink" xlink:title="body depth" id="ABBRID0EJCBI" xlink:type="simple">BD</abbrev>%<abbrev xmlns:xlink="http://www.w3.org/1999/xlink" xlink:title="standard length" id="ABBRID0ENCBI" xlink:type="simple">SL</abbrev></td><td rowspan="1" colspan="1">Range</td><td rowspan="1" colspan="1">39.0–43.0</td><td rowspan="1" colspan="1">38.0–45.0</td><td rowspan="1" colspan="1">29.0–37.5</td><td rowspan="1" colspan="1">33.8–42.0</td><td rowspan="1" colspan="1">38.6–42.0</td><td rowspan="1" colspan="1">37.0–45.5</td><td rowspan="1" colspan="1">35.7–38.6</td><td rowspan="1" colspan="1">36.1–44.0</td><td rowspan="1" colspan="1">34.5–42.7</td></tr><tr><td rowspan="1" colspan="1">Mean</td><td rowspan="1" colspan="1">41.0</td><td rowspan="1" colspan="1">42.0</td><td rowspan="1" colspan="1">34.4</td><td rowspan="1" colspan="1">38.5</td><td rowspan="1" colspan="1">40.0</td><td rowspan="1" colspan="1">40.1</td><td rowspan="1" colspan="1">37.4</td><td rowspan="1" colspan="1">40.2</td><td rowspan="1" colspan="1">38.0</td></tr><tr><td rowspan="2" colspan="1"><abbrev xmlns:xlink="http://www.w3.org/1999/xlink" xlink:title="head length" id="ABBRID0ESEBI" xlink:type="simple">HL</abbrev>%<abbrev xmlns:xlink="http://www.w3.org/1999/xlink" xlink:title="standard length" id="ABBRID0EWEBI" xlink:type="simple">SL</abbrev></td><td rowspan="1" colspan="1">Range</td><td rowspan="1" colspan="1">32.0–36.0</td><td rowspan="1" colspan="1">33.0–37.0</td><td rowspan="1" colspan="1">31.6–37.8</td><td rowspan="1" colspan="1">31.5–36.8</td><td rowspan="1" colspan="1">34.2–37.6</td><td rowspan="1" colspan="1">33.8–37.5</td><td rowspan="1" colspan="1">33.7–37.3</td><td rowspan="1" colspan="1">31.7–35.8</td><td rowspan="1" colspan="1">32.6–37.0</td></tr><tr><td rowspan="1" colspan="1">Mean</td><td rowspan="1" colspan="1">34.0</td><td rowspan="1" colspan="1">34.9</td><td rowspan="1" colspan="1">34.7</td><td rowspan="1" colspan="1">34.6</td><td rowspan="1" colspan="1">36.0</td><td rowspan="1" colspan="1">34.8</td><td rowspan="1" colspan="1">36.4</td><td rowspan="1" colspan="1">33.3</td><td rowspan="1" colspan="1">34.6</td></tr><tr><td rowspan="2" colspan="1"><abbrev xmlns:xlink="http://www.w3.org/1999/xlink" xlink:title="pre-orbital depth" id="ABBRID0E2GBI" xlink:type="simple">POD</abbrev>%<abbrev xmlns:xlink="http://www.w3.org/1999/xlink" xlink:title="head length" id="ABBRID0E6GBI" xlink:type="simple">HL</abbrev></td><td rowspan="1" colspan="1">Range</td><td rowspan="1" colspan="1">14.0–19.0</td><td rowspan="1" colspan="1">12.0–20.0</td><td rowspan="1" colspan="1">13.6–17.9</td><td rowspan="1" colspan="1">13.8–19.0</td><td rowspan="1" colspan="1">14.7–17–4</td><td rowspan="1" colspan="1">15.3–20.5</td><td rowspan="1" colspan="1">15.3–20.5</td><td rowspan="1" colspan="1">15.4–21.2</td><td rowspan="1" colspan="1">16.8–19.7</td></tr><tr><td rowspan="1" colspan="1">Mean</td><td rowspan="1" colspan="1">17.0</td><td rowspan="1" colspan="1">16.0</td><td rowspan="1" colspan="1">16.3</td><td rowspan="1" colspan="1">16.8</td><td rowspan="1" colspan="1">16.4</td><td rowspan="1" colspan="1">17.0</td><td rowspan="1" colspan="1">17.3</td><td rowspan="1" colspan="1">17.2</td><td rowspan="1" colspan="1">18.0</td></tr><tr><td rowspan="2" colspan="1"><abbrev xmlns:xlink="http://www.w3.org/1999/xlink" xlink:title="inter-orbital width" id="ABBRID0EEJBI" xlink:type="simple">IOW</abbrev>%<abbrev xmlns:xlink="http://www.w3.org/1999/xlink" xlink:title="head length" id="ABBRID0EIJBI" xlink:type="simple">HL</abbrev></td><td rowspan="1" colspan="1">Range</td><td rowspan="1" colspan="1">25.0–30.0</td><td rowspan="1" colspan="1">26.0–33.0</td><td rowspan="1" colspan="1">21.0–28.6</td><td rowspan="1" colspan="1">23.7–28.5</td><td rowspan="1" colspan="1">23.5–26.0</td><td rowspan="1" colspan="1">24.0–32.0</td><td rowspan="1" colspan="1">22.5–25.8</td><td rowspan="1" colspan="1">25.0–31.8</td><td rowspan="1" colspan="1">23.3–27.9</td></tr><tr><td rowspan="1" colspan="1">Mean</td><td rowspan="1" colspan="1">27.0</td><td rowspan="1" colspan="1">29.0</td><td rowspan="1" colspan="1">24.2</td><td rowspan="1" colspan="1">26.3</td><td rowspan="1" colspan="1">24.7</td><td rowspan="1" colspan="1">27.6</td><td rowspan="1" colspan="1">24.6</td><td rowspan="1" colspan="1">27.9</td><td rowspan="1" colspan="1">25.1</td></tr><tr><td rowspan="2" colspan="1"><abbrev xmlns:xlink="http://www.w3.org/1999/xlink" xlink:title="snout length" id="ABBRID0ENLBI" xlink:type="simple">SnL</abbrev>%<abbrev xmlns:xlink="http://www.w3.org/1999/xlink" xlink:title="head length" id="ABBRID0ERLBI" xlink:type="simple">HL</abbrev></td><td rowspan="1" colspan="1">Range</td><td rowspan="1" colspan="1">27.0–31.0</td><td rowspan="1" colspan="1">28.0–33</td><td rowspan="1" colspan="1">27.0–34.8</td><td rowspan="1" colspan="1">27.3–33.3</td><td rowspan="1" colspan="1">29.4–32.4</td><td rowspan="1" colspan="1">29.0–36.0</td><td rowspan="1" colspan="1">32.2–35.5</td><td rowspan="1" colspan="1">27.8–36.7</td><td rowspan="1" colspan="1">30.7–36.0</td></tr><tr><td rowspan="1" colspan="1">Mean</td><td rowspan="1" colspan="1">29.0</td><td rowspan="1" colspan="1">31.0</td><td rowspan="1" colspan="1">30.9</td><td rowspan="1" colspan="1">30.8</td><td rowspan="1" colspan="1">30.6</td><td rowspan="1" colspan="1">31.6</td><td rowspan="1" colspan="1">33.7</td><td rowspan="1" colspan="1">31.1</td><td rowspan="1" colspan="1">32.2</td></tr><tr><td rowspan="2" colspan="1"><abbrev xmlns:xlink="http://www.w3.org/1999/xlink" xlink:title="cheek depth" id="ABBRID0EWNBI" xlink:type="simple">ChD</abbrev>%<abbrev xmlns:xlink="http://www.w3.org/1999/xlink" xlink:title="head length" id="ABBRID0E1NBI" xlink:type="simple">HL</abbrev></td><td rowspan="1" colspan="1">Range</td><td rowspan="1" colspan="1">19.0–25.0</td><td rowspan="1" colspan="1">20.0–29.0</td><td rowspan="1" colspan="1">18.5–23.2</td><td rowspan="1" colspan="1">19.7–27.0</td><td rowspan="1" colspan="1">20.5–24.3</td><td rowspan="1" colspan="1">20.7–31.0</td><td rowspan="1" colspan="1">21.4–27.0</td><td rowspan="1" colspan="1">21.7–29.3</td><td rowspan="1" colspan="1">22.2–30.1</td></tr><tr><td rowspan="1" colspan="1">Mean</td><td rowspan="1" colspan="1">22.0</td><td rowspan="1" colspan="1">23.0</td><td rowspan="1" colspan="1">21.2</td><td rowspan="1" colspan="1">24.1</td><td rowspan="1" colspan="1">22.0</td><td rowspan="1" colspan="1">25.5</td><td rowspan="1" colspan="1">24.3</td><td rowspan="1" colspan="1">25.8</td><td rowspan="1" colspan="1">26.2</td></tr><tr><td rowspan="2" colspan="1"><abbrev xmlns:xlink="http://www.w3.org/1999/xlink" xlink:title="lower jaw length" id="ABBRID0E6PBI" xlink:type="simple">LJL</abbrev>%<abbrev xmlns:xlink="http://www.w3.org/1999/xlink" xlink:title="head length" id="ABBRID0EDQBI" xlink:type="simple">HL</abbrev></td><td rowspan="1" colspan="1">Range</td><td rowspan="1" colspan="1">33.0–40.0</td><td rowspan="1" colspan="1">35.0–43.0</td><td rowspan="1" colspan="1">33.4–39.6</td><td rowspan="1" colspan="1">35.8–44.0</td><td rowspan="1" colspan="1">37.3–41.2</td><td rowspan="1" colspan="1">35.8–42.5</td><td rowspan="1" colspan="1">37.4–39.3</td><td rowspan="1" colspan="1">35.2–44.2</td><td rowspan="1" colspan="1">32.9–42.0</td></tr><tr><td rowspan="1" colspan="1">Mean</td><td rowspan="1" colspan="1">37.0</td><td rowspan="1" colspan="1">39.0</td><td rowspan="1" colspan="1">36.6</td><td rowspan="1" colspan="1">38.6</td><td rowspan="1" colspan="1">39.0</td><td rowspan="1" colspan="1">39.1</td><td rowspan="1" colspan="1">38.2</td><td rowspan="1" colspan="1">39.5</td><td rowspan="1" colspan="1">38.8</td></tr><tr><td rowspan="2" colspan="1"><abbrev xmlns:xlink="http://www.w3.org/1999/xlink" xlink:title="eye length" id="ABBRID0EISBI" xlink:type="simple">EyL</abbrev>%<abbrev xmlns:xlink="http://www.w3.org/1999/xlink" xlink:title="head length" id="ABBRID0EMSBI" xlink:type="simple">HL</abbrev></td><td rowspan="1" colspan="1">Range</td><td rowspan="1" colspan="1">27.0–33.0</td><td rowspan="1" colspan="1">28.0–33.0</td><td rowspan="1" colspan="1">27.0–32.5</td><td rowspan="1" colspan="1">23.0–31.8</td><td rowspan="1" colspan="1">26.5–32.4</td><td rowspan="1" colspan="1">23.0–31.0</td><td rowspan="1" colspan="1">24.1–26.8</td><td rowspan="1" colspan="1">21.3–25.9</td><td rowspan="1" colspan="1">18.7–25.8</td></tr><tr><td rowspan="1" colspan="1">Mean</td><td rowspan="1" colspan="1">30.0</td><td rowspan="1" colspan="1">31 .0</td><td rowspan="1" colspan="1">30.3</td><td rowspan="1" colspan="1">26.5</td><td rowspan="1" colspan="1">30.0</td><td rowspan="1" colspan="1">27.7</td><td rowspan="1" colspan="1">25.2</td><td rowspan="1" colspan="1">22.9</td><td rowspan="1" colspan="1">22.9</td></tr></tbody></table></table-wrap></tp:treatment-sec><tp:treatment-sec sec-type="etymology" id="SECID0EMUBI"><title>Etymology.</title><p>Species name <italic>mawe</italic> from the Swahili word, for stone, referring to the habitat occupation of the species that is confined to rocks.</p></tp:treatment-sec><tp:treatment-sec><!--Section generated to contain objects referenced in tp:taxon-treatment.--><table-wrap id="T1" position="float" orientation="portrait"><label>Table 1.</label><caption><p>Morphometric, dentition and meristic characters of <italic><tp:taxon-name><tp:taxon-name-part taxon-name-part-type="genus" reg="Labrochromis">L.</tp:taxon-name-part><tp:taxon-name-part taxon-name-part-type="species" reg="mawe">mawe</tp:taxon-name-part></tp:taxon-name></italic> sp. nov. and <italic><tp:taxon-name><tp:taxon-name-part taxon-name-part-type="genus" reg="Labrochromis">L.</tp:taxon-name-part><tp:taxon-name-part taxon-name-part-type="species" reg="mawepili">mawepili</tp:taxon-name-part></tp:taxon-name></italic> sp. nov. Samples from the three populations and sexes are indicated separately. Island is abbreviated as Isl.</p></caption><table id="TID0EWDBG" rules="all"><tbody><tr><th rowspan="2" colspan="1">Morphometric, dentition and meristic characters</th><th rowspan="1" colspan="2">Males, Python Isl. (n = 13) <italic><tp:taxon-name><tp:taxon-name-part taxon-name-part-type="genus" reg="Labrochromis">L.</tp:taxon-name-part><tp:taxon-name-part taxon-name-part-type="species" reg="mawe">mawe</tp:taxon-name-part></tp:taxon-name></italic> sp. nov.</th><th rowspan="1" colspan="2">Females, Python Isl. (n = 4) <italic><tp:taxon-name><tp:taxon-name-part taxon-name-part-type="genus" reg="Labrochromis">L.</tp:taxon-name-part><tp:taxon-name-part taxon-name-part-type="species" reg="mawe">mawe</tp:taxon-name-part></tp:taxon-name></italic> sp. nov.</th><th rowspan="1" colspan="2">Males, Kissenda Isl. (n = 10) <italic><tp:taxon-name><tp:taxon-name-part taxon-name-part-type="genus" reg="Labrochromis">L.</tp:taxon-name-part><tp:taxon-name-part taxon-name-part-type="species" reg="mawe">mawe</tp:taxon-name-part></tp:taxon-name></italic> sp. nov.</th><th rowspan="1" colspan="2">Females, Kissenda Isl. (n = 7) <italic><tp:taxon-name><tp:taxon-name-part taxon-name-part-type="genus" reg="Labrochromis">L.</tp:taxon-name-part><tp:taxon-name-part taxon-name-part-type="species" reg="mawe">mawe</tp:taxon-name-part></tp:taxon-name></italic> sp. nov.</th><th rowspan="1" colspan="2">Males Makobe Isl. (n = 12) <italic><tp:taxon-name><tp:taxon-name-part taxon-name-part-type="genus" reg="Labrochromis">L.</tp:taxon-name-part><tp:taxon-name-part taxon-name-part-type="species" reg="mawepili">mawepili</tp:taxon-name-part></tp:taxon-name></italic> sp. nov.</th><th rowspan="1" colspan="2">Females, Makobe Isl (n = 5) <italic><tp:taxon-name><tp:taxon-name-part taxon-name-part-type="genus" reg="Labrochromis">L.</tp:taxon-name-part><tp:taxon-name-part taxon-name-part-type="species" reg="mawepili">mawepili</tp:taxon-name-part></tp:taxon-name></italic> sp. nov.</th></tr><tr><th rowspan="1" colspan="1">Range</th><th rowspan="1" colspan="1">Mean±SD</th><th rowspan="1" colspan="1">Range</th><th rowspan="1" colspan="1">Mean±SD</th><th rowspan="1" colspan="1">Range</th><th rowspan="1" colspan="1">Mean±SD</th><th rowspan="1" colspan="1">Range</th><th rowspan="1" colspan="1">Mean±SD</th><th rowspan="1" colspan="1">Range</th><th rowspan="1" colspan="1">Mean±SD</th><th rowspan="1" colspan="1">Range</th><th rowspan="1" colspan="1">Mean±SD</th></tr><tr><td rowspan="1" colspan="1"><abbrev xmlns:xlink="http://www.w3.org/1999/xlink" xlink:title="standard length" id="ABBRID0E2NAE" xlink:type="simple">SL</abbrev> (mm)</td><td rowspan="1" colspan="1">77.6–127.8</td><td rowspan="1" colspan="1">107.0±15.8</td><td rowspan="1" colspan="1">81.6–116.2</td><td rowspan="1" colspan="1">97.8±13.5</td><td rowspan="1" colspan="1">82.8–124.3</td><td rowspan="1" colspan="1">102.6±13.4</td><td rowspan="1" colspan="1">99.1–120.0</td><td rowspan="1" colspan="1">106.9±8.0</td><td rowspan="1" colspan="1">88.2–144.2</td><td rowspan="1" colspan="1">115.2±17.1</td><td rowspan="1" colspan="1">80.7–120.8</td><td rowspan="1" colspan="1">108.5±16.3</td></tr><tr><td rowspan="1" colspan="1"><abbrev xmlns:xlink="http://www.w3.org/1999/xlink" xlink:title="body depth" id="ABBRID0EIPAE" xlink:type="simple">BD</abbrev>%<abbrev xmlns:xlink="http://www.w3.org/1999/xlink" xlink:title="standard length" id="ABBRID0EMPAE" xlink:type="simple">SL</abbrev></td><td rowspan="1" colspan="1">37.2–44.0</td><td rowspan="1" colspan="1">40.8±2.8</td><td rowspan="1" colspan="1">36.9–41.9</td><td rowspan="1" colspan="1">39.1±2.0</td><td rowspan="1" colspan="1">36.1–42.8</td><td rowspan="1" colspan="1">39.7±1.9</td><td rowspan="1" colspan="1">37.2–39.2</td><td rowspan="1" colspan="1">38.4±0.8</td><td rowspan="1" colspan="1">34.5–42.7</td><td rowspan="1" colspan="1">38.5±2.7</td><td rowspan="1" colspan="1">35.0–39.5</td><td rowspan="1" colspan="1">36.8±2.0</td></tr><tr><td rowspan="1" colspan="1"><abbrev xmlns:xlink="http://www.w3.org/1999/xlink" xlink:title="head length" id="ABBRID0EYQAE" xlink:type="simple">HL</abbrev>%<abbrev xmlns:xlink="http://www.w3.org/1999/xlink" xlink:title="standard length" id="ABBRID0E3QAE" xlink:type="simple">SL</abbrev></td><td rowspan="1" colspan="1">31.7–34.2</td><td rowspan="1" colspan="1">33.3±0.7</td><td rowspan="1" colspan="1">31.8–34.9</td><td rowspan="1" colspan="1">33.4±1.1</td><td rowspan="1" colspan="1">32.0–35.0</td><td rowspan="1" colspan="1">33.5±1.1</td><td rowspan="1" colspan="1">32.6–35.8</td><td rowspan="1" colspan="1">34.3±1.3</td><td rowspan="1" colspan="1">32.6–37.0</td><td rowspan="1" colspan="1">34.4±1.1</td><td rowspan="1" colspan="1">33.6–36.3</td><td rowspan="1" colspan="1">34.4±1.1</td></tr><tr><td rowspan="1" colspan="1"><abbrev xmlns:xlink="http://www.w3.org/1999/xlink" xlink:title="head width" id="ABBRID0EISAE" xlink:type="simple">HW</abbrev>%<abbrev xmlns:xlink="http://www.w3.org/1999/xlink" xlink:title="standard length" id="ABBRID0EMSAE" xlink:type="simple">SL</abbrev></td><td rowspan="1" colspan="1">16.0–18.9</td><td rowspan="1" colspan="1">17.5±0.9</td><td rowspan="1" colspan="1">16.8–18.4</td><td rowspan="1" colspan="1">17.5±0.6</td><td rowspan="1" colspan="1">17.2–19.1</td><td rowspan="1" colspan="1">18.1±0.6</td><td rowspan="1" colspan="1">16.3–18.5</td><td rowspan="1" colspan="1">17.4±0.6</td><td rowspan="1" colspan="1">16.0–18.9</td><td rowspan="1" colspan="1">16.9±0.8</td><td rowspan="1" colspan="1">16.0–18.9</td><td rowspan="1" colspan="1">17.5±0.7</td></tr><tr><td rowspan="1" colspan="1"><abbrev xmlns:xlink="http://www.w3.org/1999/xlink" xlink:title="caudal peduncle length" id="ABBRID0EYTAE" xlink:type="simple">CPL</abbrev>%<abbrev xmlns:xlink="http://www.w3.org/1999/xlink" xlink:title="standard length" id="ABBRID0E3TAE" xlink:type="simple">SL</abbrev></td><td rowspan="1" colspan="1">14.1–17.7</td><td rowspan="1" colspan="1">16.0±1.1</td><td rowspan="1" colspan="1">14.3–17.6</td><td rowspan="1" colspan="1">15.8±1.2</td><td rowspan="1" colspan="1">14.9–17.2</td><td rowspan="1" colspan="1">15.7±0.8</td><td rowspan="1" colspan="1">14.6–16.4</td><td rowspan="1" colspan="1">15.6±0.5</td><td rowspan="1" colspan="1">15.2–17.5</td><td rowspan="1" colspan="1">16.4±0.7</td><td rowspan="1" colspan="1">15.8–18.0</td><td rowspan="1" colspan="1">16.6±0.9</td></tr><tr><td rowspan="1" colspan="1"><abbrev xmlns:xlink="http://www.w3.org/1999/xlink" xlink:title="caudal peduncle depth" id="ABBRID0EIVAE" xlink:type="simple">CPD</abbrev>%<abbrev xmlns:xlink="http://www.w3.org/1999/xlink" xlink:title="standard length" id="ABBRID0EMVAE" xlink:type="simple">SL</abbrev></td><td rowspan="1" colspan="1">10.9–13.5</td><td rowspan="1" colspan="1">12.2±0.5</td><td rowspan="1" colspan="1">11.4–12.6</td><td rowspan="1" colspan="1">12.0±0.5</td><td rowspan="1" colspan="1">11.4–13.5</td><td rowspan="1" colspan="1">12.3±0.6</td><td rowspan="1" colspan="1">11.3–12.1</td><td rowspan="1" colspan="1">11.6±0.3</td><td rowspan="1" colspan="1">9.5–12.9</td><td rowspan="1" colspan="1">11.5±1.0</td><td rowspan="1" colspan="1">10.3–11.9</td><td rowspan="1" colspan="1">10.7±0.8</td></tr><tr><td rowspan="1" colspan="1"><abbrev xmlns:xlink="http://www.w3.org/1999/xlink" xlink:title="snout length" id="ABBRID0EYWAE" xlink:type="simple">SnL</abbrev>%<abbrev xmlns:xlink="http://www.w3.org/1999/xlink" xlink:title="head length" id="ABBRID0E3WAE" xlink:type="simple">HL</abbrev></td><td rowspan="1" colspan="1">27.8–36.7</td><td rowspan="1" colspan="1">30.9±2.6</td><td rowspan="1" colspan="1">27.9–35.8</td><td rowspan="1" colspan="1">30.4±2.9</td><td rowspan="1" colspan="1">27.5–33.5</td><td rowspan="1" colspan="1">30.2±1.7</td><td rowspan="1" colspan="1">27.3–32.3</td><td rowspan="1" colspan="1">29.7±1.9</td><td rowspan="1" colspan="1">30.7–36.0</td><td rowspan="1" colspan="1">32.5±2.2</td><td rowspan="1" colspan="1">30.2–32.4</td><td rowspan="1" colspan="1">31.4±0.7</td></tr><tr><td rowspan="1" colspan="1"><abbrev xmlns:xlink="http://www.w3.org/1999/xlink" xlink:title="snout width" id="ABBRID0EIYAE" xlink:type="simple">SnW</abbrev>%<abbrev xmlns:xlink="http://www.w3.org/1999/xlink" xlink:title="head length" id="ABBRID0EMYAE" xlink:type="simple">HL</abbrev></td><td rowspan="1" colspan="1">27.2–34.0</td><td rowspan="1" colspan="1">30.7±2.2</td><td rowspan="1" colspan="1">24.3–33.8</td><td rowspan="1" colspan="1">29.9±3.3</td><td rowspan="1" colspan="1">21.7–32.4</td><td rowspan="1" colspan="1">28.2±3.1</td><td rowspan="1" colspan="1">27.2–31.5</td><td rowspan="1" colspan="1">29.4±1.4</td><td rowspan="1" colspan="1">25.9–31.7</td><td rowspan="1" colspan="1">29.3±2.3</td><td rowspan="1" colspan="1">25.7–28.8</td><td rowspan="1" colspan="1">27.2±1.4</td></tr><tr><td rowspan="1" colspan="1"><abbrev xmlns:xlink="http://www.w3.org/1999/xlink" xlink:title="pre-orbital depth" id="ABBRID0EYZAE" xlink:type="simple">POD</abbrev>%<abbrev xmlns:xlink="http://www.w3.org/1999/xlink" xlink:title="head length" id="ABBRID0E3ZAE" xlink:type="simple">HL</abbrev></td><td rowspan="1" colspan="1">16.1–20.3</td><td rowspan="1" colspan="1">17.2±1.2</td><td rowspan="1" colspan="1">15.4–18.5</td><td rowspan="1" colspan="1">17.3±1.1</td><td rowspan="1" colspan="1">16.0–21.2</td><td rowspan="1" colspan="1">18.5±1.9</td><td rowspan="1" colspan="1">16.2–22.1</td><td rowspan="1" colspan="1">19.2±2.2</td><td rowspan="1" colspan="1">17.0–19.7</td><td rowspan="1" colspan="1">18.1±0.9</td><td rowspan="1" colspan="1">16.8–18.8</td><td rowspan="1" colspan="1">17.7±0.8</td></tr><tr><td rowspan="1" colspan="1"><abbrev xmlns:xlink="http://www.w3.org/1999/xlink" xlink:title="pre-orbital width" id="ABBRID0EI2AE" xlink:type="simple">POW</abbrev>%<abbrev xmlns:xlink="http://www.w3.org/1999/xlink" xlink:title="head length" id="ABBRID0EM2AE" xlink:type="simple">HL</abbrev></td><td rowspan="1" colspan="1">29.4–39.0</td><td rowspan="1" colspan="1">34.2.±2.9</td><td rowspan="1" colspan="1">29.3–36.2</td><td rowspan="1" colspan="1">32.2±2.4</td><td rowspan="1" colspan="1">30.4–32.2</td><td rowspan="1" colspan="1">32.2±1.4</td><td rowspan="1" colspan="1">28.4–35.7</td><td rowspan="1" colspan="1">33.4±3.6</td><td rowspan="1" colspan="1">27.6–32.5</td><td rowspan="1" colspan="1">30.3±1.2</td><td rowspan="1" colspan="1">28.5–31.4</td><td rowspan="1" colspan="1">30.0±1.1</td></tr><tr><td rowspan="1" colspan="1"><abbrev xmlns:xlink="http://www.w3.org/1999/xlink" xlink:title="eye length" id="ABBRID0EY3AE" xlink:type="simple">EyL</abbrev>%<abbrev xmlns:xlink="http://www.w3.org/1999/xlink" xlink:title="head length" id="ABBRID0E33AE" xlink:type="simple">HL</abbrev></td><td rowspan="1" colspan="1">22.6–25.1</td><td rowspan="1" colspan="1">24.4±1.5</td><td rowspan="1" colspan="1">23.7–25.9</td><td rowspan="1" colspan="1">24.6±1.4</td><td rowspan="1" colspan="1">21.8–25.7</td><td rowspan="1" colspan="1">24.2±1.8</td><td rowspan="1" colspan="1">21.7–24.9</td><td rowspan="1" colspan="1">23.9±1.1</td><td rowspan="1" colspan="1">18.7–25.1</td><td rowspan="1" colspan="1">23.4±2.4</td><td rowspan="1" colspan="1">19.2–25.8</td><td rowspan="1" colspan="1">21.8±3.1</td></tr><tr><td rowspan="1" colspan="1"><abbrev xmlns:xlink="http://www.w3.org/1999/xlink" xlink:title="eye depth" id="ABBRID0EI5AE" xlink:type="simple">EyD</abbrev>%<abbrev xmlns:xlink="http://www.w3.org/1999/xlink" xlink:title="head length" id="ABBRID0EM5AE" xlink:type="simple">HL</abbrev></td><td rowspan="1" colspan="1">20.9–27.7</td><td rowspan="1" colspan="1">23.5±2.0</td><td rowspan="1" colspan="1">21.4–26.7</td><td rowspan="1" colspan="1">24.4±2.1</td><td rowspan="1" colspan="1">19.8–25.9</td><td rowspan="1" colspan="1">24.2±2.7</td><td rowspan="1" colspan="1">20.1–24.9</td><td rowspan="1" colspan="1">22.8±1.6</td><td rowspan="1" colspan="1">19.7–24.6</td><td rowspan="1" colspan="1">22.9±1.5</td><td rowspan="1" colspan="1">20.5–25.5</td><td rowspan="1" colspan="1">22.8±2.0</td></tr><tr><td rowspan="1" colspan="1"><abbrev xmlns:xlink="http://www.w3.org/1999/xlink" xlink:title="cheek depth" id="ABBRID0EY6AE" xlink:type="simple">ChD</abbrev>%<abbrev xmlns:xlink="http://www.w3.org/1999/xlink" xlink:title="head length" id="ABBRID0E36AE" xlink:type="simple">HL</abbrev></td><td rowspan="1" colspan="1">21.7–29.3</td><td rowspan="1" colspan="1">24.1±2.0</td><td rowspan="1" colspan="1">22.4–27.5</td><td rowspan="1" colspan="1">22.2±2.4</td><td rowspan="1" colspan="1">23.0–28.3</td><td rowspan="1" colspan="1">24.4±3.6</td><td rowspan="1" colspan="1">25.4–29.2</td><td rowspan="1" colspan="1">25.8±2.8</td><td rowspan="1" colspan="1">24.2–30.1</td><td rowspan="1" colspan="1">26.7±2.6</td><td rowspan="1" colspan="1">25.7–29.5</td><td rowspan="1" colspan="1">26.7±2.5</td></tr><tr><td rowspan="1" colspan="1"><abbrev xmlns:xlink="http://www.w3.org/1999/xlink" xlink:title="lower jaw length" id="ABBRID0EJBAG" xlink:type="simple">LJL</abbrev>%<abbrev xmlns:xlink="http://www.w3.org/1999/xlink" xlink:title="head length" id="ABBRID0ENBAG" xlink:type="simple">HL</abbrev></td><td rowspan="1" colspan="1">35.2–43.2</td><td rowspan="1" colspan="1">39.5±2.3</td><td rowspan="1" colspan="1">36.7–44.2</td><td rowspan="1" colspan="1">40.1±2.9</td><td rowspan="1" colspan="1">35.7–43.8</td><td rowspan="1" colspan="1">40.5±2.7</td><td rowspan="1" colspan="1">33.1–40.2</td><td rowspan="1" colspan="1">38.1±2.6</td><td rowspan="1" colspan="1">29.9–41.4</td><td rowspan="1" colspan="1">38.2±2.9</td><td rowspan="1" colspan="1">38.2–42–0</td><td rowspan="1" colspan="1">40.40±1.5</td></tr><tr><td rowspan="1" colspan="1"><abbrev xmlns:xlink="http://www.w3.org/1999/xlink" xlink:title="lower jaw width" id="ABBRID0EZCAG" xlink:type="simple">LJW</abbrev>%<abbrev xmlns:xlink="http://www.w3.org/1999/xlink" xlink:title="head length" id="ABBRID0E4CAG" xlink:type="simple">HL</abbrev></td><td rowspan="1" colspan="1">24.9–33.8</td><td rowspan="1" colspan="1">29.7±2.9</td><td rowspan="1" colspan="1">22.7–30.3</td><td rowspan="1" colspan="1">27.1±3.0</td><td rowspan="1" colspan="1">26.7–34.9</td><td rowspan="1" colspan="1">29.7±3.2</td><td rowspan="1" colspan="1">25.9–33.0</td><td rowspan="1" colspan="1">27.5±1.9</td><td rowspan="1" colspan="1">20.2–26.9</td><td rowspan="1" colspan="1">24.6±2.1</td><td rowspan="1" colspan="1">22.8–27.5</td><td rowspan="1" colspan="1">25.7±1.8</td></tr><tr><td rowspan="1" colspan="1"><abbrev xmlns:xlink="http://www.w3.org/1999/xlink" xlink:title="inter-orbital width" id="ABBRID0EJEAG" xlink:type="simple">IOW</abbrev>%<abbrev xmlns:xlink="http://www.w3.org/1999/xlink" xlink:title="head length" id="ABBRID0ENEAG" xlink:type="simple">HL</abbrev></td><td rowspan="1" colspan="1">25.0–30.2</td><td rowspan="1" colspan="1">28.2±1.6</td><td rowspan="1" colspan="1">26.0–29.4</td><td rowspan="1" colspan="1">27.3±1.3</td><td rowspan="1" colspan="1">26.8–31.8</td><td rowspan="1" colspan="1">28.1±1.6</td><td rowspan="1" colspan="1">24.0–30.4</td><td rowspan="1" colspan="1">27.3±2.1</td><td rowspan="1" colspan="1">23.3–27.9</td><td rowspan="1" colspan="1">25.40±1.5</td><td rowspan="1" colspan="1">23.6–27.3</td><td rowspan="1" colspan="1">24.6±2.0</td></tr><tr><td rowspan="1" colspan="1"><abbrev xmlns:xlink="http://www.w3.org/1999/xlink" xlink:title="eye depth" id="ABBRID0EZFAG" xlink:type="simple">EyD</abbrev>/<abbrev xmlns:xlink="http://www.w3.org/1999/xlink" xlink:title="eye length" id="ABBRID0E4FAG" xlink:type="simple">EyL</abbrev></td><td rowspan="1" colspan="1">0.9–1.0</td><td rowspan="1" colspan="1">0.9±0.4</td><td rowspan="1" colspan="1">0.9–1.0</td><td rowspan="1" colspan="1">0.9±0.0</td><td rowspan="1" colspan="1">0.84–1.0</td><td rowspan="1" colspan="1">0.9±0.4</td><td rowspan="1" colspan="1">0.9–1.0</td><td rowspan="1" colspan="1">0.9±0.1</td><td rowspan="1" colspan="1">0.9–1.0</td><td rowspan="1" colspan="1">0.9±0.1</td><td rowspan="1" colspan="1">0.9–1.0</td><td rowspan="1" colspan="1">0.9±0.1</td></tr><tr><td rowspan="1" colspan="1"><abbrev xmlns:xlink="http://www.w3.org/1999/xlink" xlink:title="lower jaw length" id="ABBRID0EJHAG" xlink:type="simple">LJL</abbrev>/<abbrev xmlns:xlink="http://www.w3.org/1999/xlink" xlink:title="lower jaw width" id="ABBRID0ENHAG" xlink:type="simple">LJW</abbrev></td><td rowspan="1" colspan="1">1.1–1.8</td><td rowspan="1" colspan="1">1.6±0.2</td><td rowspan="1" colspan="1">1.3–1.7</td><td rowspan="1" colspan="1">1.5±0.1</td><td rowspan="1" colspan="1">1.22–1.7</td><td rowspan="1" colspan="1"/><td rowspan="1" colspan="1">1.2–1.7</td><td rowspan="1" colspan="1">1.4±0.1</td><td rowspan="1" colspan="1">1.3–1.8</td><td rowspan="1" colspan="1">1.6±0.2</td><td rowspan="1" colspan="1">1.4–1.8</td><td rowspan="1" colspan="1">1.7±0.2</td></tr><tr><td rowspan="1" colspan="1">Outer tooth cusp shape</td><td rowspan="1" colspan="2">4–5</td><td rowspan="1" colspan="2">4–5</td><td rowspan="1" colspan="2">4–5</td><td rowspan="1" colspan="2">4–5</td><td rowspan="1" colspan="2">4–5</td><td rowspan="1" colspan="2">4–5</td></tr><tr><td rowspan="1" colspan="1">No. of inner tooth rows</td><td rowspan="1" colspan="2">2</td><td rowspan="1" colspan="2">2</td><td rowspan="1" colspan="2">2</td><td rowspan="1" colspan="2">2</td><td rowspan="1" colspan="2">2</td><td rowspan="1" colspan="2">2</td></tr><tr><td rowspan="1" colspan="1">Scales in Lateral line</td><td rowspan="1" colspan="2">31(7) 32(4)</td><td rowspan="1" colspan="2">31(4)</td><td rowspan="1" colspan="2">31(6) 32(2)</td><td rowspan="1" colspan="2">31(4) 32(1)</td><td rowspan="1" colspan="2">32(4) 33(6)</td><td rowspan="1" colspan="2">33(4)</td></tr><tr><td rowspan="1" colspan="1">Dorsal fin spines</td><td rowspan="1" colspan="2">15(11)</td><td rowspan="1" colspan="2">15(4)</td><td rowspan="1" colspan="2">15(8)</td><td rowspan="1" colspan="2">15(5)</td><td rowspan="1" colspan="2">15(10)</td><td rowspan="1" colspan="2">15(4)</td></tr><tr><td rowspan="1" colspan="1">Dorsal fin rays</td><td rowspan="1" colspan="2">9(11)</td><td rowspan="1" colspan="2">9(4)</td><td rowspan="1" colspan="2">9(8)</td><td rowspan="1" colspan="2">9(5)</td><td rowspan="1" colspan="2">9(9) 10(1)</td><td rowspan="1" colspan="2">9(4)</td></tr><tr><td rowspan="1" colspan="1">Anal fin spines</td><td rowspan="1" colspan="2">3(11)</td><td rowspan="1" colspan="2">3(4)</td><td rowspan="1" colspan="2">3(8)</td><td rowspan="1" colspan="2">3(5)</td><td rowspan="1" colspan="2">3(10)</td><td rowspan="1" colspan="2">3(4)</td></tr><tr><td rowspan="1" colspan="1">Anal fin rays</td><td rowspan="1" colspan="2">9(11)</td><td rowspan="1" colspan="2">9(4)</td><td rowspan="1" colspan="2">7(8)</td><td rowspan="1" colspan="2">7(5)</td><td rowspan="1" colspan="2">7(1)8(9)</td><td rowspan="1" colspan="2">8(4)</td></tr><tr><td rowspan="1" colspan="1">Pelvic fin spines</td><td rowspan="1" colspan="2">1(11)</td><td rowspan="1" colspan="2">1(4)</td><td rowspan="1" colspan="2">1(8)</td><td rowspan="1" colspan="2">1(5)</td><td rowspan="1" colspan="2">1(10)</td><td rowspan="1" colspan="2">1(4)</td></tr><tr><td rowspan="1" colspan="1">Pelvic fin rays</td><td rowspan="1" colspan="2">5(11)</td><td rowspan="1" colspan="2">5(4)</td><td rowspan="1" colspan="2">5(8)</td><td rowspan="1" colspan="2">5(5)</td><td rowspan="1" colspan="2">5(10)</td><td rowspan="1" colspan="2">5(4)</td></tr></tbody></table></table-wrap><fig id="F6" position="float" orientation="portrait"><object-id xmlns:xlink="http://www.w3.org/1999/xlink" content-type="doi" xlink:type="simple">10.3897/zookeys.1240.125699.figure6</object-id><object-id xmlns:xlink="http://www.w3.org/1999/xlink" content-type="arpha" xlink:type="simple">F1B398FA-658D-5785-BFDC-A5AF440C2A1B</object-id><label>Figure 6.</label><caption><p>CT scans of the frontal aspect of oral jaws (top) and occlusial aspect of the lower pharyngeal jaws (bottom) of <italic><tp:taxon-name><tp:taxon-name-part taxon-name-part-type="genus" reg="Labrochromis">Labrochromis</tp:taxon-name-part><tp:taxon-name-part taxon-name-part-type="species" reg="mawe">mawe</tp:taxon-name-part></tp:taxon-name></italic> sp. nov. and <italic><tp:taxon-name><tp:taxon-name-part taxon-name-part-type="genus" reg="Labrochromis">L.</tp:taxon-name-part><tp:taxon-name-part taxon-name-part-type="species" reg="mawepili">mawepili</tp:taxon-name-part></tp:taxon-name></italic> sp. nov. All are males. From top left, <bold>A, B</bold> (<named-content xmlns:xlink="http://www.w3.org/1999/xlink" content-type="dwc:institutional_code" xlink:title="Natural History Museum of Bern" xlink:href="http://grbio.org/institution/naturhistorisches-museum-der-burgergemeinde-bern" xlink:type="simple">NMBE</named-content> 1111873) <italic><tp:taxon-name><tp:taxon-name-part taxon-name-part-type="genus" reg="Labrochromis">L.</tp:taxon-name-part><tp:taxon-name-part taxon-name-part-type="species" reg="mawe">mawe</tp:taxon-name-part></tp:taxon-name></italic> sp. nov., Python Island <bold>C, D</bold> (<named-content xmlns:xlink="http://www.w3.org/1999/xlink" content-type="dwc:institutional_code" xlink:title="Natural History Museum of Bern" xlink:href="http://grbio.org/institution/naturhistorisches-museum-der-burgergemeinde-bern" xlink:type="simple">NMBE</named-content> 1111893) <italic><tp:taxon-name><tp:taxon-name-part taxon-name-part-type="genus" reg="Labrochromis">L.</tp:taxon-name-part><tp:taxon-name-part taxon-name-part-type="species" reg="mawe">mawe</tp:taxon-name-part></tp:taxon-name></italic> sp. nov., Kissenda Island <bold>E, F</bold> (<named-content xmlns:xlink="http://www.w3.org/1999/xlink" content-type="dwc:institutional_code" xlink:title="Natural History Museum of Bern" xlink:href="http://grbio.org/institution/naturhistorisches-museum-der-burgergemeinde-bern" xlink:type="simple">NMBE</named-content> 1111906) <italic><tp:taxon-name><tp:taxon-name-part taxon-name-part-type="genus" reg="Labrochromis">L.</tp:taxon-name-part><tp:taxon-name-part taxon-name-part-type="species" reg="mawepili">mawepili</tp:taxon-name-part></tp:taxon-name></italic> sp. nov., Makobe Island.</p></caption><graphic xmlns:xlink="http://www.w3.org/1999/xlink" xlink:href="zookeys-1240-117_article-125699__-g006.jpg" position="float" orientation="portrait" xlink:type="simple" id="oo_1345668.jpg"><uri content-type="original_file" xlink:type="simple">https://binary.pensoft.net/fig/1345668</uri></graphic></fig><fig id="F3" position="float" orientation="portrait"><object-id xmlns:xlink="http://www.w3.org/1999/xlink" content-type="doi" xlink:type="simple">10.3897/zookeys.1240.125699.figure3</object-id><object-id xmlns:xlink="http://www.w3.org/1999/xlink" content-type="arpha" xlink:type="simple">DE198063-11C6-5939-A4B9-B4D69E24F6CA</object-id><label>Figure 3.</label><caption><p><bold>A</bold><italic><tp:taxon-name><tp:taxon-name-part taxon-name-part-type="genus" reg="Labrochromis">Labrochromis</tp:taxon-name-part><tp:taxon-name-part taxon-name-part-type="species" reg="mawe">mawe</tp:taxon-name-part></tp:taxon-name></italic> sp. nov. holotype, <named-content xmlns:xlink="http://www.w3.org/1999/xlink" content-type="dwc:institutional_code" xlink:title="Natural History Museum of Bern" xlink:href="http://grbio.org/institution/naturhistorisches-museum-der-burgergemeinde-bern" xlink:type="simple">NMBE</named-content> 1111880, male, 127.8 mm <abbrev xmlns:xlink="http://www.w3.org/1999/xlink" xlink:title="standard length" id="ABBRID0E2RAG" xlink:type="simple">SL</abbrev>, Python Island, Lake Victoria, Tanzania <bold>B</bold> female <italic><tp:taxon-name><tp:taxon-name-part taxon-name-part-type="genus" reg="Labrochromis">Labrochromis</tp:taxon-name-part><tp:taxon-name-part taxon-name-part-type="species" reg="mawe">mawe</tp:taxon-name-part></tp:taxon-name></italic> sp. nov. <named-content xmlns:xlink="http://www.w3.org/1999/xlink" content-type="dwc:institutional_code" xlink:title="Natural History Museum of Bern" xlink:href="http://grbio.org/institution/naturhistorisches-museum-der-burgergemeinde-bern" xlink:type="simple">NMBE</named-content> 1111867, female, 81.6 mm <abbrev xmlns:xlink="http://www.w3.org/1999/xlink" xlink:title="standard length" id="ABBRID0ERSAG" xlink:type="simple">SL</abbrev>, Python Island <bold>C</bold><italic><tp:taxon-name><tp:taxon-name-part taxon-name-part-type="genus" reg="Labrochromis">Labrochromis</tp:taxon-name-part><tp:taxon-name-part taxon-name-part-type="species" reg="mawepili">mawepili</tp:taxon-name-part></tp:taxon-name></italic> sp. nov. holotype, <named-content xmlns:xlink="http://www.w3.org/1999/xlink" content-type="dwc:institutional_code" xlink:title="Natural History Museum of Bern" xlink:href="http://grbio.org/institution/naturhistorisches-museum-der-burgergemeinde-bern" xlink:type="simple">NMBE</named-content> 1111906, male, 126.2 mm <abbrev xmlns:xlink="http://www.w3.org/1999/xlink" xlink:title="standard length" id="ABBRID0EHTAG" xlink:type="simple">SL</abbrev>, Makobe Island <bold>D</bold><italic><tp:taxon-name><tp:taxon-name-part taxon-name-part-type="genus" reg="Labrochromis">Labrochromis</tp:taxon-name-part><tp:taxon-name-part taxon-name-part-type="species" reg="mawepili">mawepili</tp:taxon-name-part></tp:taxon-name></italic> sp. nov. <named-content xmlns:xlink="http://www.w3.org/1999/xlink" content-type="dwc:institutional_code" xlink:title="Natural History Museum of Bern" xlink:href="http://grbio.org/institution/naturhistorisches-museum-der-burgergemeinde-bern" xlink:type="simple">NMBE</named-content> 1111912, female, 120.8 mm <abbrev xmlns:xlink="http://www.w3.org/1999/xlink" xlink:title="standard length" id="ABBRID0E4TAG" xlink:type="simple">SL</abbrev>, Makobe Island, Lake Victoria, Tanzania.</p></caption><graphic xmlns:xlink="http://www.w3.org/1999/xlink" xlink:href="zookeys-1240-117_article-125699__-g003.jpg" position="float" orientation="portrait" xlink:type="simple" id="oo_1345665.jpg"><uri content-type="original_file" xlink:type="simple">https://binary.pensoft.net/fig/1345665</uri></graphic></fig><fig id="F2" position="float" orientation="portrait"><object-id xmlns:xlink="http://www.w3.org/1999/xlink" content-type="doi" xlink:type="simple">10.3897/zookeys.1240.125699.figure2</object-id><object-id xmlns:xlink="http://www.w3.org/1999/xlink" content-type="arpha" xlink:type="simple">754E2627-732B-5ACC-9966-7B19212114D8</object-id><label>Figure 2.</label><caption><p>From top left <bold>A</bold> male <italic><tp:taxon-name><tp:taxon-name-part taxon-name-part-type="genus" reg="Labrochromis">Labrochromis</tp:taxon-name-part><tp:taxon-name-part taxon-name-part-type="species" reg="mawe">mawe</tp:taxon-name-part></tp:taxon-name></italic> sp. nov. blue morph Python Island <bold>B</bold> male <italic><tp:taxon-name><tp:taxon-name-part taxon-name-part-type="genus" reg="Labrochromis">Labrochromis</tp:taxon-name-part><tp:taxon-name-part taxon-name-part-type="species" reg="mawe">mawe</tp:taxon-name-part></tp:taxon-name></italic> sp. nov. red morph Python Island and <bold>C</bold> female <italic><tp:taxon-name><tp:taxon-name-part taxon-name-part-type="genus" reg="Labrochromis">Labrochromis</tp:taxon-name-part><tp:taxon-name-part taxon-name-part-type="species" reg="mawe">mawe</tp:taxon-name-part></tp:taxon-name></italic> sp. nov. Python Island <bold>D, E</bold> two males <italic><tp:taxon-name><tp:taxon-name-part taxon-name-part-type="genus" reg="Labrochromis">Labrochromis</tp:taxon-name-part><tp:taxon-name-part taxon-name-part-type="species" reg="mawe">mawe</tp:taxon-name-part></tp:taxon-name></italic> sp. nov. Kissenda island and <bold>F</bold> female <italic><tp:taxon-name><tp:taxon-name-part taxon-name-part-type="genus" reg="Labrochromis">Labrochromis</tp:taxon-name-part><tp:taxon-name-part taxon-name-part-type="species" reg="mawe">mawe</tp:taxon-name-part></tp:taxon-name></italic> sp. nov. Kissenda Island <bold>G, H</bold> two males <italic><tp:taxon-name><tp:taxon-name-part taxon-name-part-type="genus" reg="Labrochromis">Labrochromis</tp:taxon-name-part><tp:taxon-name-part taxon-name-part-type="species" reg="mawepili">mawepili</tp:taxon-name-part></tp:taxon-name></italic> sp. nov. Makobe island and <bold>I</bold> female <italic><tp:taxon-name><tp:taxon-name-part taxon-name-part-type="genus" reg="Labrochromis">Labrochromis</tp:taxon-name-part><tp:taxon-name-part taxon-name-part-type="species" reg="mawepili">mawepili</tp:taxon-name-part></tp:taxon-name></italic> sp. nov. Makobe island.</p></caption><graphic xmlns:xlink="http://www.w3.org/1999/xlink" xlink:href="zookeys-1240-117_article-125699__-g002.jpg" position="float" orientation="portrait" xlink:type="simple" id="oo_1345664.jpg"><uri content-type="original_file" xlink:type="simple">https://binary.pensoft.net/fig/1345664</uri></graphic></fig><fig id="F1" position="float" orientation="portrait"><object-id xmlns:xlink="http://www.w3.org/1999/xlink" content-type="doi" xlink:type="simple">10.3897/zookeys.1240.125699.figure1</object-id><object-id xmlns:xlink="http://www.w3.org/1999/xlink" content-type="arpha" xlink:type="simple">0DF9044D-9E44-5D48-974F-69E13DFADF26</object-id><label>Figure 1.</label><caption><p>Known occurrences of <italic><tp:taxon-name><tp:taxon-name-part taxon-name-part-type="genus" reg="Labrochromis">Labrochromis</tp:taxon-name-part><tp:taxon-name-part taxon-name-part-type="species" reg="mawe">mawe</tp:taxon-name-part></tp:taxon-name></italic> sp. nov. and <italic><tp:taxon-name><tp:taxon-name-part taxon-name-part-type="genus" reg="Labrochromis">Labrochromis</tp:taxon-name-part><tp:taxon-name-part taxon-name-part-type="species" reg="mawepili">mawepili</tp:taxon-name-part></tp:taxon-name></italic> sp. nov. against the background of all sites sampled in Lake Victoria by the authors’ team. Rocky sites are characterized by rocky substrates, which include boulders of various sizes, slabs and blocks, and occasionally large pebbles. Demersal sites are non-rocky substrates, mostly soft bottom, sometimes sand. Each rocky site was sampled with a comparable fleet of gillnets of various mesh sizes (1–2 inches stretched mesh) set in the morning, usually between 8 and 9 am and pulled after 4–5 hours. Each demersal site was trawled for ten minutes, which amounts to a stretch of ~ 1 km long and 10 m wide.</p></caption><graphic xmlns:xlink="http://www.w3.org/1999/xlink" xlink:href="zookeys-1240-117_article-125699__-g001.jpg" position="float" orientation="portrait" xlink:type="simple" id="oo_1345663.jpg"><uri content-type="original_file" xlink:type="simple">https://binary.pensoft.net/fig/1345663</uri></graphic></fig></tp:treatment-sec><ref-list><ref id="B35"><mixed-citation xmlns:xlink="http://www.w3.org/1999/xlink" xlink:type="simple"><person-group><name name-style="western"><surname>Witte</surname><given-names>F</given-names></name><name name-style="western"><surname>Goldschmidt</surname><given-names>T</given-names></name><name name-style="western"><surname>Wanink</surname><given-names>JH</given-names></name><name name-style="western"><surname>Van Oijen</surname><given-names>MJP</given-names></name><name name-style="western"><surname>Goudswaard</surname><given-names>PC</given-names></name><name name-style="western"><surname>Witte-Maas</surname><given-names>E</given-names></name><name name-style="western"><surname>Bouton</surname><given-names>N</given-names></name></person-group> (<year>1992</year>) <article-title>The destruction of an endemic species flock: Quantitative data on the decline of the haplochromine cichlids of Lake Victoria.</article-title><source>Environmental Biology of Fishes</source><volume>34</volume>(<issue>1</issue>): <fpage>1</fpage>–<lpage>28</lpage>. <ext-link xlink:href="10.1007/BF00004782" ext-link-type="doi" xlink:type="simple">https://doi.org/10.1007/BF00004782</ext-link></mixed-citation></ref><ref id="B22"><mixed-citation xmlns:xlink="http://www.w3.org/1999/xlink" xlink:type="simple"><person-group><name name-style="western"><surname>Seehausen</surname><given-names>O</given-names></name></person-group> (<year>1996</year>) <source>Lake Victoria Rock Cichlids: Taxonomy, Ecology, and Distribution.</source><publisher-name>Verduyn Cichlids</publisher-name>, <publisher-loc>Zevenhuizen</publisher-loc>, <size units="page">304 pp</size>.</mixed-citation></ref><ref id="B25"><mixed-citation xmlns:xlink="http://www.w3.org/1999/xlink" xlink:type="simple"><person-group><name name-style="western"><surname>Seehausen</surname><given-names>O</given-names></name><name name-style="western"><surname>Bouton</surname><given-names>N</given-names></name></person-group> (<year>1996</year>) <article-title>Polychromatism in rock dwelling Lake Victoria cichlids: Types, distribution, and observation on their genetics. The Cichlids.</article-title><source>Yearbook</source><volume>6</volume>: <fpage>36</fpage>–<lpage>45</lpage>.</mixed-citation></ref><ref id="B27"><mixed-citation xmlns:xlink="http://www.w3.org/1999/xlink" xlink:type="simple"><person-group><name name-style="western"><surname>Seehausen</surname><given-names>O</given-names></name><name name-style="western"><surname>Witte</surname><given-names>F</given-names></name><name name-style="western"><surname>Katunzi</surname><given-names>EF</given-names></name><name name-style="western"><surname>Smits</surname><given-names>J</given-names></name><name name-style="western"><surname>Bouton</surname><given-names>N</given-names></name></person-group> (<year>1997</year>) <article-title>Patterns of the remnant cichlid fauna in Southern Lake Victoria.</article-title><source>Conservation Biology</source><volume>11</volume>(<issue>4</issue>): <fpage>890</fpage>–<lpage>904</lpage>. <ext-link xlink:href="10.1046/j.1523-1739.1997.95346.x" ext-link-type="doi" xlink:type="simple">https://doi.org/10.1046/j.1523-1739.1997.95346.x</ext-link></mixed-citation></ref><ref id="B29"><mixed-citation xmlns:xlink="http://www.w3.org/1999/xlink" xlink:type="simple"><person-group><name name-style="western"><surname>Seehausen</surname><given-names>O</given-names></name><name name-style="western"><surname>van Alphen</surname><given-names>JJM</given-names></name><name name-style="western"><surname>Lande</surname><given-names>R</given-names></name></person-group> (<year>1999</year>) <article-title>Color polymorphism and sex ratio in a cichlid fish as an incipient stage in sympatric speciation by sexual selection.</article-title><source>Ecology Letters</source><volume>2</volume>(<issue>6</issue>): <fpage>367</fpage>–<lpage>378</lpage>. <ext-link xlink:href="10.1046/j.1461-0248.1999.00098.x" ext-link-type="doi" xlink:type="simple">https://doi.org/10.1046/j.1461-0248.1999.00098.x</ext-link></mixed-citation></ref><ref id="B2"><mixed-citation xmlns:xlink="http://www.w3.org/1999/xlink" xlink:type="simple"><person-group><name name-style="western"><surname>Bouton</surname><given-names>N</given-names></name><name name-style="western"><surname>Seehausen</surname><given-names>O</given-names></name><name name-style="western"><surname>Van Alphen</surname><given-names>OJJ</given-names></name></person-group> (<year>1997</year>) <article-title>Resource partitioning among rock‐dwelling Haplochromines (<tp:taxon-name><tp:taxon-name-part taxon-name-part-type="class">Pisces</tp:taxon-name-part></tp:taxon-name>: <tp:taxon-name><tp:taxon-name-part taxon-name-part-type="family">Cichlidae</tp:taxon-name-part></tp:taxon-name>) from Lake Victoria.</article-title><source>Ecology Freshwater Fish</source><volume>6</volume>(<issue>4</issue>): <fpage>225</fpage>–<lpage>240</lpage>. <ext-link xlink:href="10.1111/j.1600-0633.1997.tb00165.x" ext-link-type="doi" xlink:type="simple">https://doi.org/10.1111/j.1600-0633.1997.tb00165.x</ext-link></mixed-citation></ref><ref id="B11"><mixed-citation xmlns:xlink="http://www.w3.org/1999/xlink" xlink:type="simple"><person-group><name name-style="western"><surname>Greenwood</surname><given-names>PH</given-names></name></person-group> (<year>1981</year>) The Haplochromine fishes of the East African Lakes: Collected Papers on Their Taxonomy, Biology and Evolution (with an Introduction and Species Index). Kraus International Publications, München. <ext-link xlink:href="https://www.zvab.com/products/isbn/9783601004837" ext-link-type="uri" xlink:type="simple">https://www.zvab.com/products/isbn/9783601004837</ext-link></mixed-citation></ref></ref-list></tp:taxon-treatment>
