# Supplementary material for: ﻿Two new cichlid species of the genus Labrochromis from rocky reefs of Lake Victoria, Tanzania (Perciformes, Cichlidae)
Source: Zookeys. 2025 Jun 5;1240:117–37. doi: 10.3897/zookeys.1240.125699 (PMC12163430; doi:10.3897/zookeys.1240.125699)
Supplement: XML Treatment for Labrochromis mawepili [file zookeys.1240.125699-treatment2.xml]

<!DOCTYPE tp:taxon-treatment
  PUBLIC "-//TaxonX//DTD Taxonomic Treatment Publishing DTD v0 20100105//EN" "tax-treatment-NSO.dtd">
<tp:taxon-treatment xmlns:tp="http://www.plazi.org/taxpub"><tp:treatment-meta><kwd-group><label>Taxon classification</label><kwd>
              <named-content content-type="kingdom">Animalia</named-content>
            </kwd><kwd>
              <named-content content-type="order">Perciformes</named-content>
            </kwd><kwd>
              <named-content content-type="family">Cichlidae</named-content>
            </kwd></kwd-group><mixed-citation publication-type="journal"><person-group><name><surname>Mahulu</surname><given-names>Anna</given-names></name><name><surname>Seehausen</surname><given-names>Ole</given-names></name></person-group><article-title>﻿Two new cichlid species of the genus <italic><tp:taxon-name><tp:taxon-name-part taxon-name-part-type="genus" reg="Labrochromis">Labrochromis</tp:taxon-name-part></tp:taxon-name></italic> from rocky reefs of Lake Victoria, Tanzania (<tp:taxon-name><tp:taxon-name-part taxon-name-part-type="order">Perciformes</tp:taxon-name-part></tp:taxon-name>, <tp:taxon-name><tp:taxon-name-part taxon-name-part-type="family">Cichlidae</tp:taxon-name-part></tp:taxon-name>)</article-title><source>Zookeys</source><day>05</day><month>06</month><year>2025</year><volume>1240</volume><fpage>117</fpage><lpage>137</lpage><pub-id pub-id-type="doi">10.3897/zookeys.1240.125699</pub-id></mixed-citation></tp:treatment-meta><tp:nomenclature><label>﻿</label><tp:taxon-name>
            <object-id xmlns:xlink="http://www.w3.org/1999/xlink" content-type="arpha" xlink:type="simple">947426EF-975F-5C08-9D86-29D89116E173</object-id>
            <tp:taxon-name-part taxon-name-part-type="genus" reg="Labrochromis">Labrochromis</tp:taxon-name-part>
            <tp:taxon-name-part taxon-name-part-type="species" reg="mawepili">mawepili</tp:taxon-name-part>
            <object-id xmlns:xlink="http://www.w3.org/1999/xlink" content-type="zoobank" xlink:type="simple">https://zoobank.org/1EA9E503-6957-40E9-9D89-3F03374EFEE5</object-id>
          </tp:taxon-name><tp:taxon-status xmlns:xlink="http://www.w3.org/1999/xlink" xlink:type="simple">sp. nov.</tp:taxon-status><tp:nomenclature-citation-list><tp:nomenclature-citation><tp:taxon-name><tp:taxon-name-part taxon-name-part-type="genus" reg="Haplochromis">Haplochromis</tp:taxon-name-part> (<tp:taxon-name-part taxon-name-part-type="subgenus" reg="Psammochromis">Psammochromis</tp:taxon-name-part>)</tp:taxon-name><comment>"striped crusher": <xref ref-type="bibr" rid="B22">Seehausen 1996</xref>; <xref ref-type="bibr" rid="B27">Seehausen et al. 1997</xref>.</comment></tp:nomenclature-citation><tp:nomenclature-citation><tp:taxon-name>
                <tp:taxon-name-part taxon-name-part-type="genus" reg="Haplochromis">Haplochromis</tp:taxon-name-part>
              </tp:taxon-name><comment>"striped crusher": <xref ref-type="bibr" rid="B26">Seehausen and Bouton 1998</xref>.</comment></tp:nomenclature-citation><tp:nomenclature-citation><tp:taxon-name>
                <tp:taxon-name-part taxon-name-part-type="genus" reg="Labrochromis">Labrochromis</tp:taxon-name-part>
              </tp:taxon-name><comment>sp. "stone": <xref ref-type="bibr" rid="B14">Karvonen et al. 2018</xref>; <xref ref-type="bibr" rid="B6">Gobbin et al. 2020</xref>, <xref ref-type="bibr" rid="B7">2021</xref>; <xref ref-type="bibr" rid="B20">Meier et al. 2023</xref>.</comment></tp:nomenclature-citation></tp:nomenclature-citation-list></tp:nomenclature><tp:treatment-sec sec-type="type material" id="SECID0EDYBI"><title>Type material.</title><p><bold><italic>Holotype</italic>.</bold> • <named-content xmlns:xlink="http://www.w3.org/1999/xlink" content-type="dwc:institutional_code" xlink:title="Natural History Museum of Bern" xlink:href="http://grbio.org/institution/naturhistorisches-museum-der-burgergemeinde-bern" xlink:type="simple">NMBE</named-content> 1111906 mature male, 126.2 mm <abbrev xmlns:xlink="http://www.w3.org/1999/xlink" xlink:title="standard length" id="ABBRID0ETYBI" xlink:type="simple">SL</abbrev>, Lake Victoria, Makobe Island, Speke Gulf, Tanzania, O. Selz, July 2010. <bold><italic>Paratypes</italic>.</bold> • 16 specimens, 80.8–144.2 mm <abbrev xmlns:xlink="http://www.w3.org/1999/xlink" xlink:title="standard length" id="ABBRID0E2YBI" xlink:type="simple">SL</abbrev>. All specimens are from Lake Victoria, Makobe Island, Speke Gulf, Tanzania. • <named-content xmlns:xlink="http://www.w3.org/1999/xlink" content-type="dwc:institutional_code" xlink:title="Natural History Museum of Bern" xlink:href="http://grbio.org/institution/naturhistorisches-museum-der-burgergemeinde-bern" xlink:type="simple">NMBE</named-content> 1111916, 105.4 mm <abbrev xmlns:xlink="http://www.w3.org/1999/xlink" xlink:title="standard length" id="ABBRID0EEZBI" xlink:type="simple">SL</abbrev>, one male, O. Seehausen &amp; S. Mwaiko, 2005. • <named-content xmlns:xlink="http://www.w3.org/1999/xlink" content-type="dwc:institutional_code" xlink:title="Natural History Museum of Bern" xlink:href="http://grbio.org/institution/naturhistorisches-museum-der-burgergemeinde-bern" xlink:type="simple">NMBE</named-content> 1111917, 80.8 mm <abbrev xmlns:xlink="http://www.w3.org/1999/xlink" xlink:title="standard length" id="ABBRID0ENZBI" xlink:type="simple">SL</abbrev>, one female, O. Selz, 6<sup>th</sup> August, 2010. • <named-content xmlns:xlink="http://www.w3.org/1999/xlink" content-type="dwc:institutional_code" xlink:title="Natural History Museum of Bern" xlink:href="http://grbio.org/institution/naturhistorisches-museum-der-burgergemeinde-bern" xlink:type="simple">NMBE</named-content> 1111908, 110.6 mm <abbrev xmlns:xlink="http://www.w3.org/1999/xlink" xlink:title="standard length" id="ABBRID0EYZBI" xlink:type="simple">SL</abbrev>, one female, O. Selz, 6<sup>th</sup> August, 2010. • <named-content xmlns:xlink="http://www.w3.org/1999/xlink" content-type="dwc:institutional_code" xlink:title="Natural History Museum of Bern" xlink:href="http://grbio.org/institution/naturhistorisches-museum-der-burgergemeinde-bern" xlink:type="simple">NMBE</named-content> 1111914, 120.1 mm <abbrev xmlns:xlink="http://www.w3.org/1999/xlink" xlink:title="standard length" id="ABBRID0ED1BI" xlink:type="simple">SL</abbrev>, one female, O. Selz, 21<sup>st</sup> July, 2010. • <named-content xmlns:xlink="http://www.w3.org/1999/xlink" content-type="dwc:institutional_code" xlink:title="Natural History Museum of Bern" xlink:href="http://grbio.org/institution/naturhistorisches-museum-der-burgergemeinde-bern" xlink:type="simple">NMBE</named-content> 1111911, 123.3 mm <abbrev xmlns:xlink="http://www.w3.org/1999/xlink" xlink:title="standard length" id="ABBRID0EO1BI" xlink:type="simple">SL</abbrev>, one male, O. Selz, 3<sup>rd</sup> June, 2010. • <named-content xmlns:xlink="http://www.w3.org/1999/xlink" content-type="dwc:institutional_code" xlink:title="Natural History Museum of Bern" xlink:href="http://grbio.org/institution/naturhistorisches-museum-der-burgergemeinde-bern" xlink:type="simple">NMBE</named-content> 1111909, 120.8 mm <abbrev xmlns:xlink="http://www.w3.org/1999/xlink" xlink:title="standard length" id="ABBRID0EZ1BI" xlink:type="simple">SL</abbrev>, one female, O. Selz, 23<sup>rd</sup> June, 2010. • <named-content xmlns:xlink="http://www.w3.org/1999/xlink" content-type="dwc:institutional_code" xlink:title="Natural History Museum of Bern" xlink:href="http://grbio.org/institution/naturhistorisches-museum-der-burgergemeinde-bern" xlink:type="simple">NMBE</named-content> 1111907, 99.8 mm <abbrev xmlns:xlink="http://www.w3.org/1999/xlink" xlink:title="standard length" id="ABBRID0EE2BI" xlink:type="simple">SL</abbrev>, one male, O. Selz, 23<sup>rd</sup> July, 2010. • <named-content xmlns:xlink="http://www.w3.org/1999/xlink" content-type="dwc:institutional_code" xlink:title="Natural History Museum of Bern" xlink:href="http://grbio.org/institution/naturhistorisches-museum-der-burgergemeinde-bern" xlink:type="simple">NMBE</named-content> 1111910, 101.3 mm <abbrev xmlns:xlink="http://www.w3.org/1999/xlink" xlink:title="standard length" id="ABBRID0EP2BI" xlink:type="simple">SL</abbrev>, one male, O. Selz, 26<sup>th</sup> July, 2010. • <named-content xmlns:xlink="http://www.w3.org/1999/xlink" content-type="dwc:institutional_code" xlink:title="Natural History Museum of Bern" xlink:href="http://grbio.org/institution/naturhistorisches-museum-der-burgergemeinde-bern" xlink:type="simple">NMBE</named-content> 1111905, 98.1 mm <abbrev xmlns:xlink="http://www.w3.org/1999/xlink" xlink:title="standard length" id="ABBRID0E12BI" xlink:type="simple">SL</abbrev>, one male, O. Selz, 3<sup>rd</sup> June, 2010. • <named-content xmlns:xlink="http://www.w3.org/1999/xlink" content-type="dwc:institutional_code" xlink:title="Natural History Museum of Bern" xlink:href="http://grbio.org/institution/naturhistorisches-museum-der-burgergemeinde-bern" xlink:type="simple">NMBE</named-content> 1111912, 120.8 mm <abbrev xmlns:xlink="http://www.w3.org/1999/xlink" xlink:title="standard length" id="ABBRID0EF3BI" xlink:type="simple">SL</abbrev>, one female, O. Selz, 23<sup>rd</sup> July, 2010. • <named-content xmlns:xlink="http://www.w3.org/1999/xlink" content-type="dwc:institutional_code" xlink:title="Natural History Museum of Bern" xlink:href="http://grbio.org/institution/naturhistorisches-museum-der-burgergemeinde-bern" xlink:type="simple">NMBE</named-content> 1111913, 88.2 mm <abbrev xmlns:xlink="http://www.w3.org/1999/xlink" xlink:title="standard length" id="ABBRID0EQ3BI" xlink:type="simple">SL</abbrev>, one male, O. Selz, 23<sup>rd</sup> July, 2010. • <named-content xmlns:xlink="http://www.w3.org/1999/xlink" content-type="dwc:institutional_code" xlink:title="Natural History Museum of Bern" xlink:href="http://grbio.org/institution/naturhistorisches-museum-der-burgergemeinde-bern" xlink:type="simple">NMBE</named-content> 1111900 116.7 mm <abbrev xmlns:xlink="http://www.w3.org/1999/xlink" xlink:title="standard length" id="ABBRID0E23BI" xlink:type="simple">SL</abbrev>, one male, O. Selz, 8<sup>th</sup> August, 2010. • <named-content xmlns:xlink="http://www.w3.org/1999/xlink" content-type="dwc:institutional_code" xlink:title="Natural History Museum of Bern" xlink:href="http://grbio.org/institution/naturhistorisches-museum-der-burgergemeinde-bern" xlink:type="simple">NMBE</named-content> 1111901 144.2 mm <abbrev xmlns:xlink="http://www.w3.org/1999/xlink" xlink:title="standard length" id="ABBRID0EG4BI" xlink:type="simple">SL</abbrev>, O. Selz, 5<sup>th</sup> August, 2010. <named-content xmlns:xlink="http://www.w3.org/1999/xlink" content-type="dwc:institutional_code" xlink:title="Natural History Museum of Bern" xlink:href="http://grbio.org/institution/naturhistorisches-museum-der-burgergemeinde-bern" xlink:type="simple">NMBE</named-content> 1111902, 134.9 mm <abbrev xmlns:xlink="http://www.w3.org/1999/xlink" xlink:title="standard length" id="ABBRID0ER4BI" xlink:type="simple">SL</abbrev>, one male, O. Selz, 2<sup>nd</sup> August, 2010. • <named-content xmlns:xlink="http://www.w3.org/1999/xlink" content-type="dwc:institutional_code" xlink:title="Natural History Museum of Bern" xlink:href="http://grbio.org/institution/naturhistorisches-museum-der-burgergemeinde-bern" xlink:type="simple">NMBE</named-content> 1111904, 112.6 mm <abbrev xmlns:xlink="http://www.w3.org/1999/xlink" xlink:title="standard length" id="ABBRID0E34BI" xlink:type="simple">SL</abbrev>, one male, O. Selz, 23<sup>rd</sup> July, 2010. • <named-content xmlns:xlink="http://www.w3.org/1999/xlink" content-type="dwc:institutional_code" xlink:title="Natural History Museum of Bern" xlink:href="http://grbio.org/institution/naturhistorisches-museum-der-burgergemeinde-bern" xlink:type="simple">NMBE</named-content> 1111903, 106.8 mm <abbrev xmlns:xlink="http://www.w3.org/1999/xlink" xlink:title="standard length" id="ABBRID0EH5BI" xlink:type="simple">SL</abbrev>, one male, O. Selz, 23<sup>rd</sup> July, 2010.</p></tp:treatment-sec><tp:treatment-sec sec-type="description" id="SECID0EN5BI"><title>Description.</title><p>Based on 17 specimens from Makobe Island, Lake Victoria, Tanzania (Table <xref ref-type="table" rid="T1">1</xref>) including the holotype.</p><p><bold><italic>Habitus</italic>.</bold> Large growing robust species, relatively deep-bodied with broken mid and dorsolateral bands and vertical bars creating a broken chessboard pattern in both sexes. The dorsal head profile is straight to moderately concave with a heavy head appearance. Oblique mouth with neither enlarged nor thickened lips.</p><p><bold><italic>Oral teeth</italic>.</bold> Teeth in the outer tooth row slender, unicuspid to weakly bicuspid, distantly spaced, slightly recurved, their implantation in the lower jaw is somewhat procumbent (Fig. <xref ref-type="fig" rid="F6">6E</xref>). The inner series teeth are small, tricuspid, and are arranged in two rows anteriorly and anterolaterally in both jaws</p><p><bold><italic>Dental arcade and tooth band</italic>.</bold> Dental arcade rounded, not square shaped. Inner rows in both jaws usually separated from the outer row by a moderate gap. Two rows of inner teeth, anteriorly and anterolaterally in both jaws.</p><p><bold><italic>The lower pharyngeal bone jaw and dentition</italic>.</bold> The lower pharyngeal jaw is strongly hypertrophied and stout with strongly enlarged molariform pharyngeal teeth (Fig. <xref ref-type="fig" rid="F6">6F</xref>).</p><p><bold><italic>Scales and squamation</italic>.</bold> The flank scales are ctenoid, ovoid with vertical long axis, slender and somewhat higher than wide. Operculum; scaled with cycloid scales, cheek; fully scaled with cycloid scales, caudal peduncle; fully scaled, scales moderately ctenoid, the chest; is fully scaled with smaller cycloid scales compared to those on the flanks somewhat deeply embedded although not as deeply as in many other rock-dwelling cichlids. The size transition is gradual. The belly is entirely scaled, with scales moderately ctenoid and not distinctly smaller than on flanks and somewhat deeply embedded. Dorsal fin; scaleless, caudal fin; partially scaled with cycloid scales, anal fin scaleless and pectoral fin; scaleless.</p><p><bold><italic>Coloration</italic>.</bold> Melanin pattern in both sexes: Both adults and subadults exhibit a broken dorso lateral and broken mid-lateral bands, together with the 4 vertical bars creating a broken chessboard pattern. The broken chessboard pattern is more prominent in females and subadult males (Fig. <xref ref-type="fig" rid="F2">2H, I</xref>) while adult males more often have the lateral bands purely expressed (Fig. <xref ref-type="fig" rid="F2">2G</xref>). Male nuptial coloration: Adult males are metallic blueish on the posterior flanks, the mid flanks are purplish, anterior and posterior dorsum are greyish (Fig. <xref ref-type="fig" rid="F2">2</xref>). Dorsal fin is blue grey with numerous red maculae within the soft part of the fin. A nape band, supraorbital, intraorbital, hind-eye, preopercular and lachrymal stripes faint; lower lip with a greenish sheen. The caudal fin is blue grey with red streaks and maculae, and the anal fin is proximally blue grey, distally faint red with 5–10 orange egg dummies (Fig. <xref ref-type="fig" rid="F2">2</xref>). Preserved specimens of both sexes are brownish and retain their broken longitudinal bands and fin maculae.</p></tp:treatment-sec><tp:treatment-sec sec-type="distribution" id="SECID0EZACI"><title>Distribution and ecology.</title><p><italic><tp:taxon-name><tp:taxon-name-part taxon-name-part-type="genus" reg="Labrochromis">Labrochromis</tp:taxon-name-part><tp:taxon-name-part taxon-name-part-type="species" reg="mawepili">mawepili</tp:taxon-name-part></tp:taxon-name></italic> sp. nov. is exclusively known from the Speke Gulf in Lake Victoria, Tanzania with one observation from the northern Mwanza Gulf. The species has been observed at Makobe, Ruti, Igombe, and Hippo islands (Fig. <xref ref-type="fig" rid="F1">1</xref>) The species predominantly inhabits offshore areas beyond 4 meters in water depth with gentle to modest slopes. At steeply sloping islands it is often associated with the gently sloping small boulders habitat at the base of the larger and steeply sloping rocks (Fig. <xref ref-type="fig" rid="F7">7</xref>) in depths of 10 meters and beyond. Females of <italic><tp:taxon-name><tp:taxon-name-part taxon-name-part-type="genus" reg="Labrochromis">Labrochromis</tp:taxon-name-part><tp:taxon-name-part taxon-name-part-type="species" reg="mawepili">mawepili</tp:taxon-name-part></tp:taxon-name></italic> sp. nov. are more commonly encountered than males, distinguishing it as one of the few rock-dwelling haplochromines with such a prevalence. Despite (or perhaps because of) sharing similar habitat affinities as <italic><tp:taxon-name><tp:taxon-name-part taxon-name-part-type="genus" reg="Labrochromis">L.</tp:taxon-name-part><tp:taxon-name-part taxon-name-part-type="species" reg="mawe">mawe</tp:taxon-name-part></tp:taxon-name></italic> sp. nov., sympatry between these two species is rare and is only known from Hippo Island where <italic><tp:taxon-name><tp:taxon-name-part taxon-name-part-type="genus" reg="Labrochromis">L.</tp:taxon-name-part><tp:taxon-name-part taxon-name-part-type="species" reg="mawe">mawe</tp:taxon-name-part></tp:taxon-name></italic> sp. nov. was frequently encountered in crevices among inshore rocks, while <italic><tp:taxon-name><tp:taxon-name-part taxon-name-part-type="genus" reg="Labrochromis">L.</tp:taxon-name-part><tp:taxon-name-part taxon-name-part-type="species" reg="mawepili">mawepili</tp:taxon-name-part></tp:taxon-name></italic> sp. nov. was only encountered once, ~ 10 m offshore in deeper water (<xref ref-type="bibr" rid="B22">Seehausen 1996</xref>). <italic><tp:taxon-name><tp:taxon-name-part taxon-name-part-type="genus" reg="Labrochromis">Labrochromis</tp:taxon-name-part><tp:taxon-name-part taxon-name-part-type="species" reg="mawepili">mawepili</tp:taxon-name-part></tp:taxon-name></italic> sp. nov. coexists with <italic><tp:taxon-name><tp:taxon-name-part taxon-name-part-type="genus" reg="Astatoreochromis">Astatoreochromis</tp:taxon-name-part><tp:taxon-name-part taxon-name-part-type="species" reg="alluaudi">alluaudi</tp:taxon-name-part></tp:taxon-name></italic> at all islands, but while <italic><tp:taxon-name><tp:taxon-name-part taxon-name-part-type="genus" reg="Labrochromis">L.</tp:taxon-name-part><tp:taxon-name-part taxon-name-part-type="species" reg="mawepili">mawepili</tp:taxon-name-part></tp:taxon-name></italic> sp. nov. occupies offshore areas beyond 4 meters depth, <italic><tp:taxon-name><tp:taxon-name-part taxon-name-part-type="genus" reg="Astatoreochromis">A.</tp:taxon-name-part><tp:taxon-name-part taxon-name-part-type="species" reg="alluaudi">alluaudi</tp:taxon-name-part></tp:taxon-name></italic> tends to be more common in shallower waters.</p></tp:treatment-sec><tp:treatment-sec sec-type="Food" id="SECID0EOECI"><title>Food.</title><p><italic><tp:taxon-name><tp:taxon-name-part taxon-name-part-type="genus" reg="Labrochromis">Labrochromis</tp:taxon-name-part><tp:taxon-name-part taxon-name-part-type="species" reg="mawepili">mawepili</tp:taxon-name-part></tp:taxon-name></italic> sp. nov. is primarily preying on snails and ostracods, with occasional consumption of insect larvae, albeit to a lesser extent (<xref ref-type="bibr" rid="B22">Seehausen 1996</xref>).</p></tp:treatment-sec><tp:treatment-sec sec-type="Breeding" id="SECID0EDFCI"><title>Breeding.</title><p>As for <italic><tp:taxon-name><tp:taxon-name-part taxon-name-part-type="genus" reg="Labrochromis">Labrochromis</tp:taxon-name-part><tp:taxon-name-part taxon-name-part-type="species" reg="mawe">mawe</tp:taxon-name-part></tp:taxon-name></italic> sp. nov.</p></tp:treatment-sec><tp:treatment-sec sec-type="diagnosis" id="SECID0EUFCI"><title>Diagnosis and affinities.</title><p><italic><tp:taxon-name><tp:taxon-name-part taxon-name-part-type="genus" reg="Labrochromis">Labrochromis</tp:taxon-name-part><tp:taxon-name-part taxon-name-part-type="species" reg="mawepili">mawepili</tp:taxon-name-part></tp:taxon-name></italic> sp. nov. shares a comparable structural modification in pharyngeal dentition with other described <italic><tp:taxon-name><tp:taxon-name-part taxon-name-part-type="genus" reg="Labrochromis">Labrochromis</tp:taxon-name-part></tp:taxon-name></italic> species (<italic><tp:taxon-name><tp:taxon-name-part taxon-name-part-type="genus" reg="Labrochromis">L.</tp:taxon-name-part><tp:taxon-name-part taxon-name-part-type="species" reg="ishmaeli">ishmaeli</tp:taxon-name-part></tp:taxon-name></italic>, <italic><tp:taxon-name><tp:taxon-name-part taxon-name-part-type="genus" reg="Labrochromis">L.</tp:taxon-name-part><tp:taxon-name-part taxon-name-part-type="species" reg="humilior">humilior</tp:taxon-name-part></tp:taxon-name></italic>, <italic><tp:taxon-name><tp:taxon-name-part taxon-name-part-type="genus" reg="Labrochromis">L.</tp:taxon-name-part><tp:taxon-name-part taxon-name-part-type="species" reg="pharyngomylus">pharyngomylus</tp:taxon-name-part></tp:taxon-name></italic>, <italic><tp:taxon-name><tp:taxon-name-part taxon-name-part-type="genus" reg="Labrochromis">L.</tp:taxon-name-part><tp:taxon-name-part taxon-name-part-type="species" reg="teegelaari">teegelaari</tp:taxon-name-part></tp:taxon-name></italic>, <italic><tp:taxon-name><tp:taxon-name-part taxon-name-part-type="genus" reg="Labrochromis">L.</tp:taxon-name-part><tp:taxon-name-part taxon-name-part-type="species" reg="mylergates">mylergates</tp:taxon-name-part></tp:taxon-name></italic>, <italic><tp:taxon-name><tp:taxon-name-part taxon-name-part-type="genus" reg="Labrochromis">L.</tp:taxon-name-part><tp:taxon-name-part taxon-name-part-type="species" reg="ptistes">ptistes</tp:taxon-name-part></tp:taxon-name></italic>, <italic><tp:taxon-name><tp:taxon-name-part taxon-name-part-type="genus" reg="Labrochromis">L.</tp:taxon-name-part><tp:taxon-name-part taxon-name-part-type="species" reg="mawe">mawe</tp:taxon-name-part></tp:taxon-name></italic> sp. nov.) and shares its rocky habitat association with <italic><tp:taxon-name><tp:taxon-name-part taxon-name-part-type="genus" reg="Labrochromis">L.</tp:taxon-name-part><tp:taxon-name-part taxon-name-part-type="species" reg="mawe">mawe</tp:taxon-name-part></tp:taxon-name></italic> sp. nov. It differs from <italic><tp:taxon-name><tp:taxon-name-part taxon-name-part-type="genus" reg="Labrochromis">L.</tp:taxon-name-part><tp:taxon-name-part taxon-name-part-type="species" reg="ishmaeli">ishmaeli</tp:taxon-name-part></tp:taxon-name></italic>, <italic><tp:taxon-name><tp:taxon-name-part taxon-name-part-type="genus" reg="Labrochromis">L.</tp:taxon-name-part><tp:taxon-name-part taxon-name-part-type="species" reg="humilior">humilior</tp:taxon-name-part></tp:taxon-name></italic>, <italic><tp:taxon-name><tp:taxon-name-part taxon-name-part-type="genus" reg="Labrochromis">L.</tp:taxon-name-part><tp:taxon-name-part taxon-name-part-type="species" reg="pharyngomylus">pharyngomylus</tp:taxon-name-part></tp:taxon-name></italic>, <italic><tp:taxon-name><tp:taxon-name-part taxon-name-part-type="genus" reg="Labrochromis">L.</tp:taxon-name-part><tp:taxon-name-part taxon-name-part-type="species" reg="teegelaari">teegelaari</tp:taxon-name-part></tp:taxon-name></italic>, <italic><tp:taxon-name><tp:taxon-name-part taxon-name-part-type="genus" reg="Labrochromis">L.</tp:taxon-name-part><tp:taxon-name-part taxon-name-part-type="species" reg="mylergates">mylergates</tp:taxon-name-part></tp:taxon-name></italic>, <italic><tp:taxon-name><tp:taxon-name-part taxon-name-part-type="genus" reg="Labrochromis">L.</tp:taxon-name-part><tp:taxon-name-part taxon-name-part-type="species" reg="ptistes">ptistes</tp:taxon-name-part></tp:taxon-name></italic>, <italic><tp:taxon-name><tp:taxon-name-part taxon-name-part-type="genus" reg="Labrochromis">L.</tp:taxon-name-part><tp:taxon-name-part taxon-name-part-type="species" reg="mawe">mawe</tp:taxon-name-part></tp:taxon-name></italic> sp. nov. in color patterns and habitat association. <italic><tp:taxon-name><tp:taxon-name-part taxon-name-part-type="genus" reg="Labrochromis">Labrochromis</tp:taxon-name-part><tp:taxon-name-part taxon-name-part-type="species" reg="mawepili">mawepili</tp:taxon-name-part></tp:taxon-name></italic> sp. nov. exhibit broken longitudinal stripes and vertical bars while <italic><tp:taxon-name><tp:taxon-name-part taxon-name-part-type="genus" reg="Labrochromis">L.</tp:taxon-name-part><tp:taxon-name-part taxon-name-part-type="species" reg="mawe">mawe</tp:taxon-name-part></tp:taxon-name></italic> sp. nov. displays vertical bars without longitudinal stripes. Male nuptial coloration of <italic><tp:taxon-name><tp:taxon-name-part taxon-name-part-type="genus" reg="Labrochromis">L.</tp:taxon-name-part><tp:taxon-name-part taxon-name-part-type="species" reg="mawepili">mawepili</tp:taxon-name-part></tp:taxon-name></italic> sp. nov. are shared with those of the blue morph of <italic><tp:taxon-name><tp:taxon-name-part taxon-name-part-type="genus" reg="Labrochromis">L.</tp:taxon-name-part><tp:taxon-name-part taxon-name-part-type="species" reg="mawe">mawe</tp:taxon-name-part></tp:taxon-name></italic> sp. nov. (See above in diagnosis of <italic><tp:taxon-name><tp:taxon-name-part taxon-name-part-type="genus" reg="Labrochromis">L.</tp:taxon-name-part><tp:taxon-name-part taxon-name-part-type="species" reg="mawe">mawe</tp:taxon-name-part></tp:taxon-name></italic> sp. nov.). <italic><tp:taxon-name><tp:taxon-name-part taxon-name-part-type="genus" reg="Labrochromis">L.</tp:taxon-name-part><tp:taxon-name-part taxon-name-part-type="species" reg="mawepili">mawepili</tp:taxon-name-part></tp:taxon-name></italic> sp. nov. possess a narrower interorbital width (23.3–27.9% <abbrev xmlns:xlink="http://www.w3.org/1999/xlink" xlink:title="head length" id="ABBRID0ETNCI" xlink:type="simple">HL</abbrev>) than <italic><tp:taxon-name><tp:taxon-name-part taxon-name-part-type="genus" reg="Labrochromis">L.</tp:taxon-name-part><tp:taxon-name-part taxon-name-part-type="species" reg="mawe">mawe</tp:taxon-name-part></tp:taxon-name></italic> sp. nov. (24.0–31.8% <abbrev xmlns:xlink="http://www.w3.org/1999/xlink" xlink:title="head length" id="ABBRID0ECOCI" xlink:type="simple">HL</abbrev>), <italic><tp:taxon-name><tp:taxon-name-part taxon-name-part-type="genus" reg="Labrochromis">L.</tp:taxon-name-part><tp:taxon-name-part taxon-name-part-type="species" reg="teegelaari">teegelaari</tp:taxon-name-part></tp:taxon-name></italic> (25.0–30.0% <abbrev xmlns:xlink="http://www.w3.org/1999/xlink" xlink:title="head length" id="ABBRID0EROCI" xlink:type="simple">HL</abbrev>) and <italic><tp:taxon-name><tp:taxon-name-part taxon-name-part-type="genus" reg="Labrochromis">L.</tp:taxon-name-part><tp:taxon-name-part taxon-name-part-type="species" reg="mylergates">mylergates</tp:taxon-name-part></tp:taxon-name></italic> (26.0–33.0%<abbrev xmlns:xlink="http://www.w3.org/1999/xlink" xlink:title="head length" id="ABBRID0EAPCI" xlink:type="simple">HL</abbrev>). Longer snout (30.7–36.0% <abbrev xmlns:xlink="http://www.w3.org/1999/xlink" xlink:title="head length" id="ABBRID0EEPCI" xlink:type="simple">HL</abbrev>) than <italic><tp:taxon-name><tp:taxon-name-part taxon-name-part-type="genus" reg="Labrochromis">L.</tp:taxon-name-part><tp:taxon-name-part taxon-name-part-type="species" reg="ptistes">ptistes</tp:taxon-name-part></tp:taxon-name></italic> (29.4–32.4% <abbrev xmlns:xlink="http://www.w3.org/1999/xlink" xlink:title="head length" id="ABBRID0ETPCI" xlink:type="simple">HL</abbrev>), <italic><tp:taxon-name><tp:taxon-name-part taxon-name-part-type="genus" reg="Labrochromis">L.</tp:taxon-name-part><tp:taxon-name-part taxon-name-part-type="species" reg="pharyngomylus">pharyngomylus</tp:taxon-name-part></tp:taxon-name></italic> (27.3–33.3% <abbrev xmlns:xlink="http://www.w3.org/1999/xlink" xlink:title="head length" id="ABBRID0ECQCI" xlink:type="simple">HL</abbrev>), <italic><tp:taxon-name><tp:taxon-name-part taxon-name-part-type="genus" reg="Labrochromis">L.</tp:taxon-name-part><tp:taxon-name-part taxon-name-part-type="species" reg="humilior">humilior</tp:taxon-name-part></tp:taxon-name></italic> (27.0–34.8% <abbrev xmlns:xlink="http://www.w3.org/1999/xlink" xlink:title="head length" id="ABBRID0ERQCI" xlink:type="simple">HL</abbrev>), <italic><tp:taxon-name><tp:taxon-name-part taxon-name-part-type="genus" reg="Labrochromis">L.</tp:taxon-name-part><tp:taxon-name-part taxon-name-part-type="species" reg="mylergates">mylergates</tp:taxon-name-part></tp:taxon-name></italic> (28.0–33% <abbrev xmlns:xlink="http://www.w3.org/1999/xlink" xlink:title="head length" id="ABBRID0EARCI" xlink:type="simple">HL</abbrev>) and <italic><tp:taxon-name><tp:taxon-name-part taxon-name-part-type="genus" reg="Labrochromis">L.</tp:taxon-name-part><tp:taxon-name-part taxon-name-part-type="species" reg="teegelaari">teegelaari</tp:taxon-name-part></tp:taxon-name></italic> (27.0–31.0); (Table <xref ref-type="table" rid="T3">3</xref>; <xref ref-type="bibr" rid="B10">Greenwood 1980</xref>). <italic><tp:taxon-name><tp:taxon-name-part taxon-name-part-type="genus" reg="Labrochromis">Labrochromis</tp:taxon-name-part><tp:taxon-name-part taxon-name-part-type="species" reg="mawepili">mawepili</tp:taxon-name-part></tp:taxon-name></italic> sp. nov. possess smaller eyes (18.7–25.8% <abbrev xmlns:xlink="http://www.w3.org/1999/xlink" xlink:title="head length" id="ABBRID0ECSCI" xlink:type="simple">HL</abbrev>) than ‘<italic><tp:taxon-name><tp:taxon-name-part taxon-name-part-type="genus" reg="Haplochromis">H.</tp:taxon-name-part></tp:taxon-name>’ theliodon</italic> (24.1–26.8% <abbrev xmlns:xlink="http://www.w3.org/1999/xlink" xlink:title="head length" id="ABBRID0EOSCI" xlink:type="simple">HL</abbrev>), <italic><tp:taxon-name><tp:taxon-name-part taxon-name-part-type="genus" reg="Labrochromis">L.</tp:taxon-name-part><tp:taxon-name-part taxon-name-part-type="species" reg="ishmaeli">ishmaeli</tp:taxon-name-part></tp:taxon-name></italic> (23.0–31.0), <italic><tp:taxon-name><tp:taxon-name-part taxon-name-part-type="genus" reg="Labrochromis">L.</tp:taxon-name-part><tp:taxon-name-part taxon-name-part-type="species" reg="ptistes">ptistes</tp:taxon-name-part></tp:taxon-name></italic> (26.5–32.4% <abbrev xmlns:xlink="http://www.w3.org/1999/xlink" xlink:title="head length" id="ABBRID0EITCI" xlink:type="simple">HL</abbrev>), <italic><tp:taxon-name><tp:taxon-name-part taxon-name-part-type="genus" reg="Labrochromis">L.</tp:taxon-name-part><tp:taxon-name-part taxon-name-part-type="species" reg="pharyngomylus">pharyngomylus</tp:taxon-name-part></tp:taxon-name></italic> (23.0–31.8% <abbrev xmlns:xlink="http://www.w3.org/1999/xlink" xlink:title="head length" id="ABBRID0EXTCI" xlink:type="simple">HL</abbrev>), <italic><tp:taxon-name><tp:taxon-name-part taxon-name-part-type="genus" reg="Labrochromis">L.</tp:taxon-name-part><tp:taxon-name-part taxon-name-part-type="species" reg="humilior">humilior</tp:taxon-name-part></tp:taxon-name></italic> (27.0–32.5% <abbrev xmlns:xlink="http://www.w3.org/1999/xlink" xlink:title="head length" id="ABBRID0EGUCI" xlink:type="simple">HL</abbrev>), <italic><tp:taxon-name><tp:taxon-name-part taxon-name-part-type="genus" reg="Labrochromis">L.</tp:taxon-name-part><tp:taxon-name-part taxon-name-part-type="species" reg="mylergates">mylergates</tp:taxon-name-part></tp:taxon-name></italic> (28.0–33.0% <abbrev xmlns:xlink="http://www.w3.org/1999/xlink" xlink:title="head length" id="ABBRID0EVUCI" xlink:type="simple">HL</abbrev>), <italic><tp:taxon-name><tp:taxon-name-part taxon-name-part-type="genus" reg="Labrochromis">L.</tp:taxon-name-part><tp:taxon-name-part taxon-name-part-type="species" reg="teegelaari">teegelaari</tp:taxon-name-part></tp:taxon-name></italic> (27.0–33.0% <abbrev xmlns:xlink="http://www.w3.org/1999/xlink" xlink:title="head length" id="ABBRID0EEVCI" xlink:type="simple">HL</abbrev>), and slightly smaller than <italic><tp:taxon-name><tp:taxon-name-part taxon-name-part-type="genus" reg="Labrochromis">L.</tp:taxon-name-part><tp:taxon-name-part taxon-name-part-type="species" reg="mawe">mawe</tp:taxon-name-part></tp:taxon-name></italic> sp. nov. (21.3–25.9).</p></tp:treatment-sec><tp:treatment-sec sec-type="etymology" id="SECID0ETVCI"><title>Etymology.</title><p>Species name <italic>mawepili</italic>, from Swahili, <italic>mawe</italic> means stone and <italic>pili</italic> means second. Refers to similarity in habitat association between this species and <italic>L. mawe</italic> and the superficial resemblance with the latter.</p></tp:treatment-sec><tp:treatment-sec><!--Section generated to contain objects referenced in tp:taxon-treatment.--><table-wrap id="T1" position="float" orientation="portrait"><label>Table 1.</label><caption><p>Morphometric, dentition and meristic characters of <italic><tp:taxon-name><tp:taxon-name-part taxon-name-part-type="genus" reg="Labrochromis">L.</tp:taxon-name-part><tp:taxon-name-part taxon-name-part-type="species" reg="mawe">mawe</tp:taxon-name-part></tp:taxon-name></italic> sp. nov. and <italic><tp:taxon-name><tp:taxon-name-part taxon-name-part-type="genus" reg="Labrochromis">L.</tp:taxon-name-part><tp:taxon-name-part taxon-name-part-type="species" reg="mawepili">mawepili</tp:taxon-name-part></tp:taxon-name></italic> sp. nov. Samples from the three populations and sexes are indicated separately. Island is abbreviated as Isl.</p></caption><table id="TID0EWDBG" rules="all"><tbody><tr><th rowspan="2" colspan="1">Morphometric, dentition and meristic characters</th><th rowspan="1" colspan="2">Males, Python Isl. (n = 13) <italic><tp:taxon-name><tp:taxon-name-part taxon-name-part-type="genus" reg="Labrochromis">L.</tp:taxon-name-part><tp:taxon-name-part taxon-name-part-type="species" reg="mawe">mawe</tp:taxon-name-part></tp:taxon-name></italic> sp. nov.</th><th rowspan="1" colspan="2">Females, Python Isl. (n = 4) <italic><tp:taxon-name><tp:taxon-name-part taxon-name-part-type="genus" reg="Labrochromis">L.</tp:taxon-name-part><tp:taxon-name-part taxon-name-part-type="species" reg="mawe">mawe</tp:taxon-name-part></tp:taxon-name></italic> sp. nov.</th><th rowspan="1" colspan="2">Males, Kissenda Isl. (n = 10) <italic><tp:taxon-name><tp:taxon-name-part taxon-name-part-type="genus" reg="Labrochromis">L.</tp:taxon-name-part><tp:taxon-name-part taxon-name-part-type="species" reg="mawe">mawe</tp:taxon-name-part></tp:taxon-name></italic> sp. nov.</th><th rowspan="1" colspan="2">Females, Kissenda Isl. (n = 7) <italic><tp:taxon-name><tp:taxon-name-part taxon-name-part-type="genus" reg="Labrochromis">L.</tp:taxon-name-part><tp:taxon-name-part taxon-name-part-type="species" reg="mawe">mawe</tp:taxon-name-part></tp:taxon-name></italic> sp. nov.</th><th rowspan="1" colspan="2">Males Makobe Isl. (n = 12) <italic><tp:taxon-name><tp:taxon-name-part taxon-name-part-type="genus" reg="Labrochromis">L.</tp:taxon-name-part><tp:taxon-name-part taxon-name-part-type="species" reg="mawepili">mawepili</tp:taxon-name-part></tp:taxon-name></italic> sp. nov.</th><th rowspan="1" colspan="2">Females, Makobe Isl (n = 5) <italic><tp:taxon-name><tp:taxon-name-part taxon-name-part-type="genus" reg="Labrochromis">L.</tp:taxon-name-part><tp:taxon-name-part taxon-name-part-type="species" reg="mawepili">mawepili</tp:taxon-name-part></tp:taxon-name></italic> sp. nov.</th></tr><tr><th rowspan="1" colspan="1">Range</th><th rowspan="1" colspan="1">Mean±SD</th><th rowspan="1" colspan="1">Range</th><th rowspan="1" colspan="1">Mean±SD</th><th rowspan="1" colspan="1">Range</th><th rowspan="1" colspan="1">Mean±SD</th><th rowspan="1" colspan="1">Range</th><th rowspan="1" colspan="1">Mean±SD</th><th rowspan="1" colspan="1">Range</th><th rowspan="1" colspan="1">Mean±SD</th><th rowspan="1" colspan="1">Range</th><th rowspan="1" colspan="1">Mean±SD</th></tr><tr><td rowspan="1" colspan="1"><abbrev xmlns:xlink="http://www.w3.org/1999/xlink" xlink:title="standard length" id="ABBRID0E2NAE" xlink:type="simple">SL</abbrev> (mm)</td><td rowspan="1" colspan="1">77.6–127.8</td><td rowspan="1" colspan="1">107.0±15.8</td><td rowspan="1" colspan="1">81.6–116.2</td><td rowspan="1" colspan="1">97.8±13.5</td><td rowspan="1" colspan="1">82.8–124.3</td><td rowspan="1" colspan="1">102.6±13.4</td><td rowspan="1" colspan="1">99.1–120.0</td><td rowspan="1" colspan="1">106.9±8.0</td><td rowspan="1" colspan="1">88.2–144.2</td><td rowspan="1" colspan="1">115.2±17.1</td><td rowspan="1" colspan="1">80.7–120.8</td><td rowspan="1" colspan="1">108.5±16.3</td></tr><tr><td rowspan="1" colspan="1"><abbrev xmlns:xlink="http://www.w3.org/1999/xlink" xlink:title="body depth" id="ABBRID0EIPAE" xlink:type="simple">BD</abbrev>%<abbrev xmlns:xlink="http://www.w3.org/1999/xlink" xlink:title="standard length" id="ABBRID0EMPAE" xlink:type="simple">SL</abbrev></td><td rowspan="1" colspan="1">37.2–44.0</td><td rowspan="1" colspan="1">40.8±2.8</td><td rowspan="1" colspan="1">36.9–41.9</td><td rowspan="1" colspan="1">39.1±2.0</td><td rowspan="1" colspan="1">36.1–42.8</td><td rowspan="1" colspan="1">39.7±1.9</td><td rowspan="1" colspan="1">37.2–39.2</td><td rowspan="1" colspan="1">38.4±0.8</td><td rowspan="1" colspan="1">34.5–42.7</td><td rowspan="1" colspan="1">38.5±2.7</td><td rowspan="1" colspan="1">35.0–39.5</td><td rowspan="1" colspan="1">36.8±2.0</td></tr><tr><td rowspan="1" colspan="1"><abbrev xmlns:xlink="http://www.w3.org/1999/xlink" xlink:title="head length" id="ABBRID0EYQAE" xlink:type="simple">HL</abbrev>%<abbrev xmlns:xlink="http://www.w3.org/1999/xlink" xlink:title="standard length" id="ABBRID0E3QAE" xlink:type="simple">SL</abbrev></td><td rowspan="1" colspan="1">31.7–34.2</td><td rowspan="1" colspan="1">33.3±0.7</td><td rowspan="1" colspan="1">31.8–34.9</td><td rowspan="1" colspan="1">33.4±1.1</td><td rowspan="1" colspan="1">32.0–35.0</td><td rowspan="1" colspan="1">33.5±1.1</td><td rowspan="1" colspan="1">32.6–35.8</td><td rowspan="1" colspan="1">34.3±1.3</td><td rowspan="1" colspan="1">32.6–37.0</td><td rowspan="1" colspan="1">34.4±1.1</td><td rowspan="1" colspan="1">33.6–36.3</td><td rowspan="1" colspan="1">34.4±1.1</td></tr><tr><td rowspan="1" colspan="1"><abbrev xmlns:xlink="http://www.w3.org/1999/xlink" xlink:title="head width" id="ABBRID0EISAE" xlink:type="simple">HW</abbrev>%<abbrev xmlns:xlink="http://www.w3.org/1999/xlink" xlink:title="standard length" id="ABBRID0EMSAE" xlink:type="simple">SL</abbrev></td><td rowspan="1" colspan="1">16.0–18.9</td><td rowspan="1" colspan="1">17.5±0.9</td><td rowspan="1" colspan="1">16.8–18.4</td><td rowspan="1" colspan="1">17.5±0.6</td><td rowspan="1" colspan="1">17.2–19.1</td><td rowspan="1" colspan="1">18.1±0.6</td><td rowspan="1" colspan="1">16.3–18.5</td><td rowspan="1" colspan="1">17.4±0.6</td><td rowspan="1" colspan="1">16.0–18.9</td><td rowspan="1" colspan="1">16.9±0.8</td><td rowspan="1" colspan="1">16.0–18.9</td><td rowspan="1" colspan="1">17.5±0.7</td></tr><tr><td rowspan="1" colspan="1"><abbrev xmlns:xlink="http://www.w3.org/1999/xlink" xlink:title="caudal peduncle length" id="ABBRID0EYTAE" xlink:type="simple">CPL</abbrev>%<abbrev xmlns:xlink="http://www.w3.org/1999/xlink" xlink:title="standard length" id="ABBRID0E3TAE" xlink:type="simple">SL</abbrev></td><td rowspan="1" colspan="1">14.1–17.7</td><td rowspan="1" colspan="1">16.0±1.1</td><td rowspan="1" colspan="1">14.3–17.6</td><td rowspan="1" colspan="1">15.8±1.2</td><td rowspan="1" colspan="1">14.9–17.2</td><td rowspan="1" colspan="1">15.7±0.8</td><td rowspan="1" colspan="1">14.6–16.4</td><td rowspan="1" colspan="1">15.6±0.5</td><td rowspan="1" colspan="1">15.2–17.5</td><td rowspan="1" colspan="1">16.4±0.7</td><td rowspan="1" colspan="1">15.8–18.0</td><td rowspan="1" colspan="1">16.6±0.9</td></tr><tr><td rowspan="1" colspan="1"><abbrev xmlns:xlink="http://www.w3.org/1999/xlink" xlink:title="caudal peduncle depth" id="ABBRID0EIVAE" xlink:type="simple">CPD</abbrev>%<abbrev xmlns:xlink="http://www.w3.org/1999/xlink" xlink:title="standard length" id="ABBRID0EMVAE" xlink:type="simple">SL</abbrev></td><td rowspan="1" colspan="1">10.9–13.5</td><td rowspan="1" colspan="1">12.2±0.5</td><td rowspan="1" colspan="1">11.4–12.6</td><td rowspan="1" colspan="1">12.0±0.5</td><td rowspan="1" colspan="1">11.4–13.5</td><td rowspan="1" colspan="1">12.3±0.6</td><td rowspan="1" colspan="1">11.3–12.1</td><td rowspan="1" colspan="1">11.6±0.3</td><td rowspan="1" colspan="1">9.5–12.9</td><td rowspan="1" colspan="1">11.5±1.0</td><td rowspan="1" colspan="1">10.3–11.9</td><td rowspan="1" colspan="1">10.7±0.8</td></tr><tr><td rowspan="1" colspan="1"><abbrev xmlns:xlink="http://www.w3.org/1999/xlink" xlink:title="snout length" id="ABBRID0EYWAE" xlink:type="simple">SnL</abbrev>%<abbrev xmlns:xlink="http://www.w3.org/1999/xlink" xlink:title="head length" id="ABBRID0E3WAE" xlink:type="simple">HL</abbrev></td><td rowspan="1" colspan="1">27.8–36.7</td><td rowspan="1" colspan="1">30.9±2.6</td><td rowspan="1" colspan="1">27.9–35.8</td><td rowspan="1" colspan="1">30.4±2.9</td><td rowspan="1" colspan="1">27.5–33.5</td><td rowspan="1" colspan="1">30.2±1.7</td><td rowspan="1" colspan="1">27.3–32.3</td><td rowspan="1" colspan="1">29.7±1.9</td><td rowspan="1" colspan="1">30.7–36.0</td><td rowspan="1" colspan="1">32.5±2.2</td><td rowspan="1" colspan="1">30.2–32.4</td><td rowspan="1" colspan="1">31.4±0.7</td></tr><tr><td rowspan="1" colspan="1"><abbrev xmlns:xlink="http://www.w3.org/1999/xlink" xlink:title="snout width" id="ABBRID0EIYAE" xlink:type="simple">SnW</abbrev>%<abbrev xmlns:xlink="http://www.w3.org/1999/xlink" xlink:title="head length" id="ABBRID0EMYAE" xlink:type="simple">HL</abbrev></td><td rowspan="1" colspan="1">27.2–34.0</td><td rowspan="1" colspan="1">30.7±2.2</td><td rowspan="1" colspan="1">24.3–33.8</td><td rowspan="1" colspan="1">29.9±3.3</td><td rowspan="1" colspan="1">21.7–32.4</td><td rowspan="1" colspan="1">28.2±3.1</td><td rowspan="1" colspan="1">27.2–31.5</td><td rowspan="1" colspan="1">29.4±1.4</td><td rowspan="1" colspan="1">25.9–31.7</td><td rowspan="1" colspan="1">29.3±2.3</td><td rowspan="1" colspan="1">25.7–28.8</td><td rowspan="1" colspan="1">27.2±1.4</td></tr><tr><td rowspan="1" colspan="1"><abbrev xmlns:xlink="http://www.w3.org/1999/xlink" xlink:title="pre-orbital depth" id="ABBRID0EYZAE" xlink:type="simple">POD</abbrev>%<abbrev xmlns:xlink="http://www.w3.org/1999/xlink" xlink:title="head length" id="ABBRID0E3ZAE" xlink:type="simple">HL</abbrev></td><td rowspan="1" colspan="1">16.1–20.3</td><td rowspan="1" colspan="1">17.2±1.2</td><td rowspan="1" colspan="1">15.4–18.5</td><td rowspan="1" colspan="1">17.3±1.1</td><td rowspan="1" colspan="1">16.0–21.2</td><td rowspan="1" colspan="1">18.5±1.9</td><td rowspan="1" colspan="1">16.2–22.1</td><td rowspan="1" colspan="1">19.2±2.2</td><td rowspan="1" colspan="1">17.0–19.7</td><td rowspan="1" colspan="1">18.1±0.9</td><td rowspan="1" colspan="1">16.8–18.8</td><td rowspan="1" colspan="1">17.7±0.8</td></tr><tr><td rowspan="1" colspan="1"><abbrev xmlns:xlink="http://www.w3.org/1999/xlink" xlink:title="pre-orbital width" id="ABBRID0EI2AE" xlink:type="simple">POW</abbrev>%<abbrev xmlns:xlink="http://www.w3.org/1999/xlink" xlink:title="head length" id="ABBRID0EM2AE" xlink:type="simple">HL</abbrev></td><td rowspan="1" colspan="1">29.4–39.0</td><td rowspan="1" colspan="1">34.2.±2.9</td><td rowspan="1" colspan="1">29.3–36.2</td><td rowspan="1" colspan="1">32.2±2.4</td><td rowspan="1" colspan="1">30.4–32.2</td><td rowspan="1" colspan="1">32.2±1.4</td><td rowspan="1" colspan="1">28.4–35.7</td><td rowspan="1" colspan="1">33.4±3.6</td><td rowspan="1" colspan="1">27.6–32.5</td><td rowspan="1" colspan="1">30.3±1.2</td><td rowspan="1" colspan="1">28.5–31.4</td><td rowspan="1" colspan="1">30.0±1.1</td></tr><tr><td rowspan="1" colspan="1"><abbrev xmlns:xlink="http://www.w3.org/1999/xlink" xlink:title="eye length" id="ABBRID0EY3AE" xlink:type="simple">EyL</abbrev>%<abbrev xmlns:xlink="http://www.w3.org/1999/xlink" xlink:title="head length" id="ABBRID0E33AE" xlink:type="simple">HL</abbrev></td><td rowspan="1" colspan="1">22.6–25.1</td><td rowspan="1" colspan="1">24.4±1.5</td><td rowspan="1" colspan="1">23.7–25.9</td><td rowspan="1" colspan="1">24.6±1.4</td><td rowspan="1" colspan="1">21.8–25.7</td><td rowspan="1" colspan="1">24.2±1.8</td><td rowspan="1" colspan="1">21.7–24.9</td><td rowspan="1" colspan="1">23.9±1.1</td><td rowspan="1" colspan="1">18.7–25.1</td><td rowspan="1" colspan="1">23.4±2.4</td><td rowspan="1" colspan="1">19.2–25.8</td><td rowspan="1" colspan="1">21.8±3.1</td></tr><tr><td rowspan="1" colspan="1"><abbrev xmlns:xlink="http://www.w3.org/1999/xlink" xlink:title="eye depth" id="ABBRID0EI5AE" xlink:type="simple">EyD</abbrev>%<abbrev xmlns:xlink="http://www.w3.org/1999/xlink" xlink:title="head length" id="ABBRID0EM5AE" xlink:type="simple">HL</abbrev></td><td rowspan="1" colspan="1">20.9–27.7</td><td rowspan="1" colspan="1">23.5±2.0</td><td rowspan="1" colspan="1">21.4–26.7</td><td rowspan="1" colspan="1">24.4±2.1</td><td rowspan="1" colspan="1">19.8–25.9</td><td rowspan="1" colspan="1">24.2±2.7</td><td rowspan="1" colspan="1">20.1–24.9</td><td rowspan="1" colspan="1">22.8±1.6</td><td rowspan="1" colspan="1">19.7–24.6</td><td rowspan="1" colspan="1">22.9±1.5</td><td rowspan="1" colspan="1">20.5–25.5</td><td rowspan="1" colspan="1">22.8±2.0</td></tr><tr><td rowspan="1" colspan="1"><abbrev xmlns:xlink="http://www.w3.org/1999/xlink" xlink:title="cheek depth" id="ABBRID0EY6AE" xlink:type="simple">ChD</abbrev>%<abbrev xmlns:xlink="http://www.w3.org/1999/xlink" xlink:title="head length" id="ABBRID0E36AE" xlink:type="simple">HL</abbrev></td><td rowspan="1" colspan="1">21.7–29.3</td><td rowspan="1" colspan="1">24.1±2.0</td><td rowspan="1" colspan="1">22.4–27.5</td><td rowspan="1" colspan="1">22.2±2.4</td><td rowspan="1" colspan="1">23.0–28.3</td><td rowspan="1" colspan="1">24.4±3.6</td><td rowspan="1" colspan="1">25.4–29.2</td><td rowspan="1" colspan="1">25.8±2.8</td><td rowspan="1" colspan="1">24.2–30.1</td><td rowspan="1" colspan="1">26.7±2.6</td><td rowspan="1" colspan="1">25.7–29.5</td><td rowspan="1" colspan="1">26.7±2.5</td></tr><tr><td rowspan="1" colspan="1"><abbrev xmlns:xlink="http://www.w3.org/1999/xlink" xlink:title="lower jaw length" id="ABBRID0EJBAG" xlink:type="simple">LJL</abbrev>%<abbrev xmlns:xlink="http://www.w3.org/1999/xlink" xlink:title="head length" id="ABBRID0ENBAG" xlink:type="simple">HL</abbrev></td><td rowspan="1" colspan="1">35.2–43.2</td><td rowspan="1" colspan="1">39.5±2.3</td><td rowspan="1" colspan="1">36.7–44.2</td><td rowspan="1" colspan="1">40.1±2.9</td><td rowspan="1" colspan="1">35.7–43.8</td><td rowspan="1" colspan="1">40.5±2.7</td><td rowspan="1" colspan="1">33.1–40.2</td><td rowspan="1" colspan="1">38.1±2.6</td><td rowspan="1" colspan="1">29.9–41.4</td><td rowspan="1" colspan="1">38.2±2.9</td><td rowspan="1" colspan="1">38.2–42–0</td><td rowspan="1" colspan="1">40.40±1.5</td></tr><tr><td rowspan="1" colspan="1"><abbrev xmlns:xlink="http://www.w3.org/1999/xlink" xlink:title="lower jaw width" id="ABBRID0EZCAG" xlink:type="simple">LJW</abbrev>%<abbrev xmlns:xlink="http://www.w3.org/1999/xlink" xlink:title="head length" id="ABBRID0E4CAG" xlink:type="simple">HL</abbrev></td><td rowspan="1" colspan="1">24.9–33.8</td><td rowspan="1" colspan="1">29.7±2.9</td><td rowspan="1" colspan="1">22.7–30.3</td><td rowspan="1" colspan="1">27.1±3.0</td><td rowspan="1" colspan="1">26.7–34.9</td><td rowspan="1" colspan="1">29.7±3.2</td><td rowspan="1" colspan="1">25.9–33.0</td><td rowspan="1" colspan="1">27.5±1.9</td><td rowspan="1" colspan="1">20.2–26.9</td><td rowspan="1" colspan="1">24.6±2.1</td><td rowspan="1" colspan="1">22.8–27.5</td><td rowspan="1" colspan="1">25.7±1.8</td></tr><tr><td rowspan="1" colspan="1"><abbrev xmlns:xlink="http://www.w3.org/1999/xlink" xlink:title="inter-orbital width" id="ABBRID0EJEAG" xlink:type="simple">IOW</abbrev>%<abbrev xmlns:xlink="http://www.w3.org/1999/xlink" xlink:title="head length" id="ABBRID0ENEAG" xlink:type="simple">HL</abbrev></td><td rowspan="1" colspan="1">25.0–30.2</td><td rowspan="1" colspan="1">28.2±1.6</td><td rowspan="1" colspan="1">26.0–29.4</td><td rowspan="1" colspan="1">27.3±1.3</td><td rowspan="1" colspan="1">26.8–31.8</td><td rowspan="1" colspan="1">28.1±1.6</td><td rowspan="1" colspan="1">24.0–30.4</td><td rowspan="1" colspan="1">27.3±2.1</td><td rowspan="1" colspan="1">23.3–27.9</td><td rowspan="1" colspan="1">25.40±1.5</td><td rowspan="1" colspan="1">23.6–27.3</td><td rowspan="1" colspan="1">24.6±2.0</td></tr><tr><td rowspan="1" colspan="1"><abbrev xmlns:xlink="http://www.w3.org/1999/xlink" xlink:title="eye depth" id="ABBRID0EZFAG" xlink:type="simple">EyD</abbrev>/<abbrev xmlns:xlink="http://www.w3.org/1999/xlink" xlink:title="eye length" id="ABBRID0E4FAG" xlink:type="simple">EyL</abbrev></td><td rowspan="1" colspan="1">0.9–1.0</td><td rowspan="1" colspan="1">0.9±0.4</td><td rowspan="1" colspan="1">0.9–1.0</td><td rowspan="1" colspan="1">0.9±0.0</td><td rowspan="1" colspan="1">0.84–1.0</td><td rowspan="1" colspan="1">0.9±0.4</td><td rowspan="1" colspan="1">0.9–1.0</td><td rowspan="1" colspan="1">0.9±0.1</td><td rowspan="1" colspan="1">0.9–1.0</td><td rowspan="1" colspan="1">0.9±0.1</td><td rowspan="1" colspan="1">0.9–1.0</td><td rowspan="1" colspan="1">0.9±0.1</td></tr><tr><td rowspan="1" colspan="1"><abbrev xmlns:xlink="http://www.w3.org/1999/xlink" xlink:title="lower jaw length" id="ABBRID0EJHAG" xlink:type="simple">LJL</abbrev>/<abbrev xmlns:xlink="http://www.w3.org/1999/xlink" xlink:title="lower jaw width" id="ABBRID0ENHAG" xlink:type="simple">LJW</abbrev></td><td rowspan="1" colspan="1">1.1–1.8</td><td rowspan="1" colspan="1">1.6±0.2</td><td rowspan="1" colspan="1">1.3–1.7</td><td rowspan="1" colspan="1">1.5±0.1</td><td rowspan="1" colspan="1">1.22–1.7</td><td rowspan="1" colspan="1"/><td rowspan="1" colspan="1">1.2–1.7</td><td rowspan="1" colspan="1">1.4±0.1</td><td rowspan="1" colspan="1">1.3–1.8</td><td rowspan="1" colspan="1">1.6±0.2</td><td rowspan="1" colspan="1">1.4–1.8</td><td rowspan="1" colspan="1">1.7±0.2</td></tr><tr><td rowspan="1" colspan="1">Outer tooth cusp shape</td><td rowspan="1" colspan="2">4–5</td><td rowspan="1" colspan="2">4–5</td><td rowspan="1" colspan="2">4–5</td><td rowspan="1" colspan="2">4–5</td><td rowspan="1" colspan="2">4–5</td><td rowspan="1" colspan="2">4–5</td></tr><tr><td rowspan="1" colspan="1">No. of inner tooth rows</td><td rowspan="1" colspan="2">2</td><td rowspan="1" colspan="2">2</td><td rowspan="1" colspan="2">2</td><td rowspan="1" colspan="2">2</td><td rowspan="1" colspan="2">2</td><td rowspan="1" colspan="2">2</td></tr><tr><td rowspan="1" colspan="1">Scales in Lateral line</td><td rowspan="1" colspan="2">31(7) 32(4)</td><td rowspan="1" colspan="2">31(4)</td><td rowspan="1" colspan="2">31(6) 32(2)</td><td rowspan="1" colspan="2">31(4) 32(1)</td><td rowspan="1" colspan="2">32(4) 33(6)</td><td rowspan="1" colspan="2">33(4)</td></tr><tr><td rowspan="1" colspan="1">Dorsal fin spines</td><td rowspan="1" colspan="2">15(11)</td><td rowspan="1" colspan="2">15(4)</td><td rowspan="1" colspan="2">15(8)</td><td rowspan="1" colspan="2">15(5)</td><td rowspan="1" colspan="2">15(10)</td><td rowspan="1" colspan="2">15(4)</td></tr><tr><td rowspan="1" colspan="1">Dorsal fin rays</td><td rowspan="1" colspan="2">9(11)</td><td rowspan="1" colspan="2">9(4)</td><td rowspan="1" colspan="2">9(8)</td><td rowspan="1" colspan="2">9(5)</td><td rowspan="1" colspan="2">9(9) 10(1)</td><td rowspan="1" colspan="2">9(4)</td></tr><tr><td rowspan="1" colspan="1">Anal fin spines</td><td rowspan="1" colspan="2">3(11)</td><td rowspan="1" colspan="2">3(4)</td><td rowspan="1" colspan="2">3(8)</td><td rowspan="1" colspan="2">3(5)</td><td rowspan="1" colspan="2">3(10)</td><td rowspan="1" colspan="2">3(4)</td></tr><tr><td rowspan="1" colspan="1">Anal fin rays</td><td rowspan="1" colspan="2">9(11)</td><td rowspan="1" colspan="2">9(4)</td><td rowspan="1" colspan="2">7(8)</td><td rowspan="1" colspan="2">7(5)</td><td rowspan="1" colspan="2">7(1)8(9)</td><td rowspan="1" colspan="2">8(4)</td></tr><tr><td rowspan="1" colspan="1">Pelvic fin spines</td><td rowspan="1" colspan="2">1(11)</td><td rowspan="1" colspan="2">1(4)</td><td rowspan="1" colspan="2">1(8)</td><td rowspan="1" colspan="2">1(5)</td><td rowspan="1" colspan="2">1(10)</td><td rowspan="1" colspan="2">1(4)</td></tr><tr><td rowspan="1" colspan="1">Pelvic fin rays</td><td rowspan="1" colspan="2">5(11)</td><td rowspan="1" colspan="2">5(4)</td><td rowspan="1" colspan="2">5(8)</td><td rowspan="1" colspan="2">5(5)</td><td rowspan="1" colspan="2">5(10)</td><td rowspan="1" colspan="2">5(4)</td></tr></tbody></table></table-wrap><fig id="F6" position="float" orientation="portrait"><object-id xmlns:xlink="http://www.w3.org/1999/xlink" content-type="doi" xlink:type="simple">10.3897/zookeys.1240.125699.figure6</object-id><object-id xmlns:xlink="http://www.w3.org/1999/xlink" content-type="arpha" xlink:type="simple">F1B398FA-658D-5785-BFDC-A5AF440C2A1B</object-id><label>Figure 6.</label><caption><p>CT scans of the frontal aspect of oral jaws (top) and occlusial aspect of the lower pharyngeal jaws (bottom) of <italic><tp:taxon-name><tp:taxon-name-part taxon-name-part-type="genus" reg="Labrochromis">Labrochromis</tp:taxon-name-part><tp:taxon-name-part taxon-name-part-type="species" reg="mawe">mawe</tp:taxon-name-part></tp:taxon-name></italic> sp. nov. and <italic><tp:taxon-name><tp:taxon-name-part taxon-name-part-type="genus" reg="Labrochromis">L.</tp:taxon-name-part><tp:taxon-name-part taxon-name-part-type="species" reg="mawepili">mawepili</tp:taxon-name-part></tp:taxon-name></italic> sp. nov. All are males. From top left, <bold>A, B</bold> (<named-content xmlns:xlink="http://www.w3.org/1999/xlink" content-type="dwc:institutional_code" xlink:title="Natural History Museum of Bern" xlink:href="http://grbio.org/institution/naturhistorisches-museum-der-burgergemeinde-bern" xlink:type="simple">NMBE</named-content> 1111873) <italic><tp:taxon-name><tp:taxon-name-part taxon-name-part-type="genus" reg="Labrochromis">L.</tp:taxon-name-part><tp:taxon-name-part taxon-name-part-type="species" reg="mawe">mawe</tp:taxon-name-part></tp:taxon-name></italic> sp. nov., Python Island <bold>C, D</bold> (<named-content xmlns:xlink="http://www.w3.org/1999/xlink" content-type="dwc:institutional_code" xlink:title="Natural History Museum of Bern" xlink:href="http://grbio.org/institution/naturhistorisches-museum-der-burgergemeinde-bern" xlink:type="simple">NMBE</named-content> 1111893) <italic><tp:taxon-name><tp:taxon-name-part taxon-name-part-type="genus" reg="Labrochromis">L.</tp:taxon-name-part><tp:taxon-name-part taxon-name-part-type="species" reg="mawe">mawe</tp:taxon-name-part></tp:taxon-name></italic> sp. nov., Kissenda Island <bold>E, F</bold> (<named-content xmlns:xlink="http://www.w3.org/1999/xlink" content-type="dwc:institutional_code" xlink:title="Natural History Museum of Bern" xlink:href="http://grbio.org/institution/naturhistorisches-museum-der-burgergemeinde-bern" xlink:type="simple">NMBE</named-content> 1111906) <italic><tp:taxon-name><tp:taxon-name-part taxon-name-part-type="genus" reg="Labrochromis">L.</tp:taxon-name-part><tp:taxon-name-part taxon-name-part-type="species" reg="mawepili">mawepili</tp:taxon-name-part></tp:taxon-name></italic> sp. nov., Makobe Island.</p></caption><graphic xmlns:xlink="http://www.w3.org/1999/xlink" xlink:href="zookeys-1240-117_article-125699__-g006.jpg" position="float" orientation="portrait" xlink:type="simple" id="oo_1345668.jpg"><uri content-type="original_file" xlink:type="simple">https://binary.pensoft.net/fig/1345668</uri></graphic></fig><fig id="F2" position="float" orientation="portrait"><object-id xmlns:xlink="http://www.w3.org/1999/xlink" content-type="doi" xlink:type="simple">10.3897/zookeys.1240.125699.figure2</object-id><object-id xmlns:xlink="http://www.w3.org/1999/xlink" content-type="arpha" xlink:type="simple">754E2627-732B-5ACC-9966-7B19212114D8</object-id><label>Figure 2.</label><caption><p>From top left <bold>A</bold> male <italic><tp:taxon-name><tp:taxon-name-part taxon-name-part-type="genus" reg="Labrochromis">Labrochromis</tp:taxon-name-part><tp:taxon-name-part taxon-name-part-type="species" reg="mawe">mawe</tp:taxon-name-part></tp:taxon-name></italic> sp. nov. blue morph Python Island <bold>B</bold> male <italic><tp:taxon-name><tp:taxon-name-part taxon-name-part-type="genus" reg="Labrochromis">Labrochromis</tp:taxon-name-part><tp:taxon-name-part taxon-name-part-type="species" reg="mawe">mawe</tp:taxon-name-part></tp:taxon-name></italic> sp. nov. red morph Python Island and <bold>C</bold> female <italic><tp:taxon-name><tp:taxon-name-part taxon-name-part-type="genus" reg="Labrochromis">Labrochromis</tp:taxon-name-part><tp:taxon-name-part taxon-name-part-type="species" reg="mawe">mawe</tp:taxon-name-part></tp:taxon-name></italic> sp. nov. Python Island <bold>D, E</bold> two males <italic><tp:taxon-name><tp:taxon-name-part taxon-name-part-type="genus" reg="Labrochromis">Labrochromis</tp:taxon-name-part><tp:taxon-name-part taxon-name-part-type="species" reg="mawe">mawe</tp:taxon-name-part></tp:taxon-name></italic> sp. nov. Kissenda island and <bold>F</bold> female <italic><tp:taxon-name><tp:taxon-name-part taxon-name-part-type="genus" reg="Labrochromis">Labrochromis</tp:taxon-name-part><tp:taxon-name-part taxon-name-part-type="species" reg="mawe">mawe</tp:taxon-name-part></tp:taxon-name></italic> sp. nov. Kissenda Island <bold>G, H</bold> two males <italic><tp:taxon-name><tp:taxon-name-part taxon-name-part-type="genus" reg="Labrochromis">Labrochromis</tp:taxon-name-part><tp:taxon-name-part taxon-name-part-type="species" reg="mawepili">mawepili</tp:taxon-name-part></tp:taxon-name></italic> sp. nov. Makobe island and <bold>I</bold> female <italic><tp:taxon-name><tp:taxon-name-part taxon-name-part-type="genus" reg="Labrochromis">Labrochromis</tp:taxon-name-part><tp:taxon-name-part taxon-name-part-type="species" reg="mawepili">mawepili</tp:taxon-name-part></tp:taxon-name></italic> sp. nov. Makobe island.</p></caption><graphic xmlns:xlink="http://www.w3.org/1999/xlink" xlink:href="zookeys-1240-117_article-125699__-g002.jpg" position="float" orientation="portrait" xlink:type="simple" id="oo_1345664.jpg"><uri content-type="original_file" xlink:type="simple">https://binary.pensoft.net/fig/1345664</uri></graphic></fig><fig id="F1" position="float" orientation="portrait"><object-id xmlns:xlink="http://www.w3.org/1999/xlink" content-type="doi" xlink:type="simple">10.3897/zookeys.1240.125699.figure1</object-id><object-id xmlns:xlink="http://www.w3.org/1999/xlink" content-type="arpha" xlink:type="simple">0DF9044D-9E44-5D48-974F-69E13DFADF26</object-id><label>Figure 1.</label><caption><p>Known occurrences of <italic><tp:taxon-name><tp:taxon-name-part taxon-name-part-type="genus" reg="Labrochromis">Labrochromis</tp:taxon-name-part><tp:taxon-name-part taxon-name-part-type="species" reg="mawe">mawe</tp:taxon-name-part></tp:taxon-name></italic> sp. nov. and <italic><tp:taxon-name><tp:taxon-name-part taxon-name-part-type="genus" reg="Labrochromis">Labrochromis</tp:taxon-name-part><tp:taxon-name-part taxon-name-part-type="species" reg="mawepili">mawepili</tp:taxon-name-part></tp:taxon-name></italic> sp. nov. against the background of all sites sampled in Lake Victoria by the authors’ team. Rocky sites are characterized by rocky substrates, which include boulders of various sizes, slabs and blocks, and occasionally large pebbles. Demersal sites are non-rocky substrates, mostly soft bottom, sometimes sand. Each rocky site was sampled with a comparable fleet of gillnets of various mesh sizes (1–2 inches stretched mesh) set in the morning, usually between 8 and 9 am and pulled after 4–5 hours. Each demersal site was trawled for ten minutes, which amounts to a stretch of ~ 1 km long and 10 m wide.</p></caption><graphic xmlns:xlink="http://www.w3.org/1999/xlink" xlink:href="zookeys-1240-117_article-125699__-g001.jpg" position="float" orientation="portrait" xlink:type="simple" id="oo_1345663.jpg"><uri content-type="original_file" xlink:type="simple">https://binary.pensoft.net/fig/1345663</uri></graphic></fig><fig id="F7" position="float" orientation="portrait"><object-id xmlns:xlink="http://www.w3.org/1999/xlink" content-type="doi" xlink:type="simple">10.3897/zookeys.1240.125699.figure7</object-id><object-id xmlns:xlink="http://www.w3.org/1999/xlink" content-type="arpha" xlink:type="simple">1991EF7E-4FC4-54DE-89F2-F54748AF53CF</object-id><label>Figure 7.</label><caption><p>Photographs of the sampling sites of <italic><tp:taxon-name><tp:taxon-name-part taxon-name-part-type="genus" reg="Labrochromis">Labrochromis</tp:taxon-name-part><tp:taxon-name-part taxon-name-part-type="species" reg="mawe">mawe</tp:taxon-name-part></tp:taxon-name></italic> sp. nov. (<bold>A, B</bold>) and <italic><tp:taxon-name><tp:taxon-name-part taxon-name-part-type="genus" reg="Labrochromis">Labrochromis</tp:taxon-name-part><tp:taxon-name-part taxon-name-part-type="species" reg="mawepili">mawepili</tp:taxon-name-part></tp:taxon-name></italic> sp. nov. (<bold>C, D</bold>) <bold>A</bold> Kissenda Island <bold>B</bold> Python Island <bold>C</bold> Makobe Island and <bold>D</bold> Ruti Island.</p></caption><graphic xmlns:xlink="http://www.w3.org/1999/xlink" xlink:href="zookeys-1240-117_article-125699__-g007.jpg" position="float" orientation="portrait" xlink:type="simple" id="oo_1345669.jpg"><uri content-type="original_file" xlink:type="simple">https://binary.pensoft.net/fig/1345669</uri></graphic></fig><table-wrap id="T3" position="float" orientation="portrait"><label>Table 3.</label><caption><p>Morphometric character comparison of <italic><tp:taxon-name><tp:taxon-name-part taxon-name-part-type="genus" reg="Labrochromis">L.</tp:taxon-name-part><tp:taxon-name-part taxon-name-part-type="species" reg="mawe">mawe</tp:taxon-name-part></tp:taxon-name></italic> sp. nov. and <italic><tp:taxon-name><tp:taxon-name-part taxon-name-part-type="genus" reg="Labrochromis">L.</tp:taxon-name-part><tp:taxon-name-part taxon-name-part-type="species" reg="mawepili">mawepili</tp:taxon-name-part></tp:taxon-name></italic> sp. nov. with other described <italic><tp:taxon-name><tp:taxon-name-part taxon-name-part-type="genus" reg="Labrochromis">Labrochromis</tp:taxon-name-part></tp:taxon-name></italic> species and ‘<italic><tp:taxon-name><tp:taxon-name-part taxon-name-part-type="genus" reg="Haplochromis">H.</tp:taxon-name-part></tp:taxon-name><tp:taxon-name><tp:taxon-name-part taxon-name-part-type="genus" reg="Labrochromis"/><tp:taxon-name-part taxon-name-part-type="species" reg="theliodon">theliodon</tp:taxon-name-part></tp:taxon-name></italic>’ from Lake Victoria (<xref ref-type="bibr" rid="B11">Greenwood 1981</xref>).</p></caption><table id="TID0EYJBI" rules="all"><tbody><tr><th rowspan="1" colspan="2">Species</th><th rowspan="1" colspan="1">
                    <italic>
                      <tp:taxon-name><tp:taxon-name-part taxon-name-part-type="genus" reg="Labrochromis">L.</tp:taxon-name-part><tp:taxon-name-part taxon-name-part-type="species" reg="teegelaari">teegelaari</tp:taxon-name-part></tp:taxon-name>
                    </italic>
                  </th><th rowspan="1" colspan="1">
                    <italic>
                      <tp:taxon-name><tp:taxon-name-part taxon-name-part-type="genus" reg="Labrochromis">L.</tp:taxon-name-part><tp:taxon-name-part taxon-name-part-type="species" reg="mylergates">mylergates</tp:taxon-name-part></tp:taxon-name>
                    </italic>
                  </th><th rowspan="1" colspan="1">
                    <italic>
                      <tp:taxon-name><tp:taxon-name-part taxon-name-part-type="genus" reg="Labrochromis">L.</tp:taxon-name-part><tp:taxon-name-part taxon-name-part-type="species" reg="humilior">humilior</tp:taxon-name-part></tp:taxon-name>
                    </italic>
                  </th><th rowspan="1" colspan="1">
                    <italic>
                      <tp:taxon-name><tp:taxon-name-part taxon-name-part-type="genus" reg="Labrochromis">L.</tp:taxon-name-part><tp:taxon-name-part taxon-name-part-type="species" reg="pharyngomylus">pharyngomylus</tp:taxon-name-part></tp:taxon-name>
                    </italic>
                  </th><th rowspan="1" colspan="1">
                    <italic>
                      <tp:taxon-name><tp:taxon-name-part taxon-name-part-type="genus" reg="Labrochromis">L.</tp:taxon-name-part><tp:taxon-name-part taxon-name-part-type="species" reg="ptistes">ptistes</tp:taxon-name-part></tp:taxon-name>
                    </italic>
                  </th><th rowspan="1" colspan="1">
                    <italic>
                      <tp:taxon-name><tp:taxon-name-part taxon-name-part-type="genus" reg="Labrochromis">L.</tp:taxon-name-part><tp:taxon-name-part taxon-name-part-type="species" reg="ishmaeli">ishmaeli</tp:taxon-name-part></tp:taxon-name>
                    </italic>
                  </th><th rowspan="1" colspan="1">‘<italic><tp:taxon-name><tp:taxon-name-part taxon-name-part-type="genus" reg="Haplochromis">H.</tp:taxon-name-part></tp:taxon-name><tp:taxon-name><tp:taxon-name-part taxon-name-part-type="genus" reg="Labrochromis"/><tp:taxon-name-part taxon-name-part-type="species" reg="theliodon">theliodon</tp:taxon-name-part></tp:taxon-name></italic>’</th><th rowspan="1" colspan="1"><italic><tp:taxon-name><tp:taxon-name-part taxon-name-part-type="genus" reg="Labrochromis">L.</tp:taxon-name-part><tp:taxon-name-part taxon-name-part-type="species" reg="mawe">mawe</tp:taxon-name-part></tp:taxon-name></italic> sp. nov.</th><th rowspan="1" colspan="1"><italic><tp:taxon-name><tp:taxon-name-part taxon-name-part-type="genus" reg="Labrochromis">L.</tp:taxon-name-part><tp:taxon-name-part taxon-name-part-type="species" reg="mawepili">mawepili</tp:taxon-name-part></tp:taxon-name></italic> sp. nov.</th></tr><tr><td rowspan="1" colspan="1"><abbrev xmlns:xlink="http://www.w3.org/1999/xlink" xlink:title="standard length" id="ABBRID0ECBBI" xlink:type="simple">SL</abbrev> (mm)</td><td rowspan="1" colspan="1">Range</td><td rowspan="1" colspan="1">74.0–100.5</td><td rowspan="1" colspan="1">102.0–137.0</td><td rowspan="1" colspan="1">65.0–90.0</td><td rowspan="1" colspan="1">70.0–126.0</td><td rowspan="1" colspan="1">90.0–106.0</td><td rowspan="1" colspan="1">82–136.0</td><td rowspan="1" colspan="1">75.0.0–95.0</td><td rowspan="1" colspan="1">77.6–127.8</td><td rowspan="1" colspan="1">80.7–144.2</td></tr><tr><td rowspan="2" colspan="1"><abbrev xmlns:xlink="http://www.w3.org/1999/xlink" xlink:title="body depth" id="ABBRID0EJCBI" xlink:type="simple">BD</abbrev>%<abbrev xmlns:xlink="http://www.w3.org/1999/xlink" xlink:title="standard length" id="ABBRID0ENCBI" xlink:type="simple">SL</abbrev></td><td rowspan="1" colspan="1">Range</td><td rowspan="1" colspan="1">39.0–43.0</td><td rowspan="1" colspan="1">38.0–45.0</td><td rowspan="1" colspan="1">29.0–37.5</td><td rowspan="1" colspan="1">33.8–42.0</td><td rowspan="1" colspan="1">38.6–42.0</td><td rowspan="1" colspan="1">37.0–45.5</td><td rowspan="1" colspan="1">35.7–38.6</td><td rowspan="1" colspan="1">36.1–44.0</td><td rowspan="1" colspan="1">34.5–42.7</td></tr><tr><td rowspan="1" colspan="1">Mean</td><td rowspan="1" colspan="1">41.0</td><td rowspan="1" colspan="1">42.0</td><td rowspan="1" colspan="1">34.4</td><td rowspan="1" colspan="1">38.5</td><td rowspan="1" colspan="1">40.0</td><td rowspan="1" colspan="1">40.1</td><td rowspan="1" colspan="1">37.4</td><td rowspan="1" colspan="1">40.2</td><td rowspan="1" colspan="1">38.0</td></tr><tr><td rowspan="2" colspan="1"><abbrev xmlns:xlink="http://www.w3.org/1999/xlink" xlink:title="head length" id="ABBRID0ESEBI" xlink:type="simple">HL</abbrev>%<abbrev xmlns:xlink="http://www.w3.org/1999/xlink" xlink:title="standard length" id="ABBRID0EWEBI" xlink:type="simple">SL</abbrev></td><td rowspan="1" colspan="1">Range</td><td rowspan="1" colspan="1">32.0–36.0</td><td rowspan="1" colspan="1">33.0–37.0</td><td rowspan="1" colspan="1">31.6–37.8</td><td rowspan="1" colspan="1">31.5–36.8</td><td rowspan="1" colspan="1">34.2–37.6</td><td rowspan="1" colspan="1">33.8–37.5</td><td rowspan="1" colspan="1">33.7–37.3</td><td rowspan="1" colspan="1">31.7–35.8</td><td rowspan="1" colspan="1">32.6–37.0</td></tr><tr><td rowspan="1" colspan="1">Mean</td><td rowspan="1" colspan="1">34.0</td><td rowspan="1" colspan="1">34.9</td><td rowspan="1" colspan="1">34.7</td><td rowspan="1" colspan="1">34.6</td><td rowspan="1" colspan="1">36.0</td><td rowspan="1" colspan="1">34.8</td><td rowspan="1" colspan="1">36.4</td><td rowspan="1" colspan="1">33.3</td><td rowspan="1" colspan="1">34.6</td></tr><tr><td rowspan="2" colspan="1"><abbrev xmlns:xlink="http://www.w3.org/1999/xlink" xlink:title="pre-orbital depth" id="ABBRID0E2GBI" xlink:type="simple">POD</abbrev>%<abbrev xmlns:xlink="http://www.w3.org/1999/xlink" xlink:title="head length" id="ABBRID0E6GBI" xlink:type="simple">HL</abbrev></td><td rowspan="1" colspan="1">Range</td><td rowspan="1" colspan="1">14.0–19.0</td><td rowspan="1" colspan="1">12.0–20.0</td><td rowspan="1" colspan="1">13.6–17.9</td><td rowspan="1" colspan="1">13.8–19.0</td><td rowspan="1" colspan="1">14.7–17–4</td><td rowspan="1" colspan="1">15.3–20.5</td><td rowspan="1" colspan="1">15.3–20.5</td><td rowspan="1" colspan="1">15.4–21.2</td><td rowspan="1" colspan="1">16.8–19.7</td></tr><tr><td rowspan="1" colspan="1">Mean</td><td rowspan="1" colspan="1">17.0</td><td rowspan="1" colspan="1">16.0</td><td rowspan="1" colspan="1">16.3</td><td rowspan="1" colspan="1">16.8</td><td rowspan="1" colspan="1">16.4</td><td rowspan="1" colspan="1">17.0</td><td rowspan="1" colspan="1">17.3</td><td rowspan="1" colspan="1">17.2</td><td rowspan="1" colspan="1">18.0</td></tr><tr><td rowspan="2" colspan="1"><abbrev xmlns:xlink="http://www.w3.org/1999/xlink" xlink:title="inter-orbital width" id="ABBRID0EEJBI" xlink:type="simple">IOW</abbrev>%<abbrev xmlns:xlink="http://www.w3.org/1999/xlink" xlink:title="head length" id="ABBRID0EIJBI" xlink:type="simple">HL</abbrev></td><td rowspan="1" colspan="1">Range</td><td rowspan="1" colspan="1">25.0–30.0</td><td rowspan="1" colspan="1">26.0–33.0</td><td rowspan="1" colspan="1">21.0–28.6</td><td rowspan="1" colspan="1">23.7–28.5</td><td rowspan="1" colspan="1">23.5–26.0</td><td rowspan="1" colspan="1">24.0–32.0</td><td rowspan="1" colspan="1">22.5–25.8</td><td rowspan="1" colspan="1">25.0–31.8</td><td rowspan="1" colspan="1">23.3–27.9</td></tr><tr><td rowspan="1" colspan="1">Mean</td><td rowspan="1" colspan="1">27.0</td><td rowspan="1" colspan="1">29.0</td><td rowspan="1" colspan="1">24.2</td><td rowspan="1" colspan="1">26.3</td><td rowspan="1" colspan="1">24.7</td><td rowspan="1" colspan="1">27.6</td><td rowspan="1" colspan="1">24.6</td><td rowspan="1" colspan="1">27.9</td><td rowspan="1" colspan="1">25.1</td></tr><tr><td rowspan="2" colspan="1"><abbrev xmlns:xlink="http://www.w3.org/1999/xlink" xlink:title="snout length" id="ABBRID0ENLBI" xlink:type="simple">SnL</abbrev>%<abbrev xmlns:xlink="http://www.w3.org/1999/xlink" xlink:title="head length" id="ABBRID0ERLBI" xlink:type="simple">HL</abbrev></td><td rowspan="1" colspan="1">Range</td><td rowspan="1" colspan="1">27.0–31.0</td><td rowspan="1" colspan="1">28.0–33</td><td rowspan="1" colspan="1">27.0–34.8</td><td rowspan="1" colspan="1">27.3–33.3</td><td rowspan="1" colspan="1">29.4–32.4</td><td rowspan="1" colspan="1">29.0–36.0</td><td rowspan="1" colspan="1">32.2–35.5</td><td rowspan="1" colspan="1">27.8–36.7</td><td rowspan="1" colspan="1">30.7–36.0</td></tr><tr><td rowspan="1" colspan="1">Mean</td><td rowspan="1" colspan="1">29.0</td><td rowspan="1" colspan="1">31.0</td><td rowspan="1" colspan="1">30.9</td><td rowspan="1" colspan="1">30.8</td><td rowspan="1" colspan="1">30.6</td><td rowspan="1" colspan="1">31.6</td><td rowspan="1" colspan="1">33.7</td><td rowspan="1" colspan="1">31.1</td><td rowspan="1" colspan="1">32.2</td></tr><tr><td rowspan="2" colspan="1"><abbrev xmlns:xlink="http://www.w3.org/1999/xlink" xlink:title="cheek depth" id="ABBRID0EWNBI" xlink:type="simple">ChD</abbrev>%<abbrev xmlns:xlink="http://www.w3.org/1999/xlink" xlink:title="head length" id="ABBRID0E1NBI" xlink:type="simple">HL</abbrev></td><td rowspan="1" colspan="1">Range</td><td rowspan="1" colspan="1">19.0–25.0</td><td rowspan="1" colspan="1">20.0–29.0</td><td rowspan="1" colspan="1">18.5–23.2</td><td rowspan="1" colspan="1">19.7–27.0</td><td rowspan="1" colspan="1">20.5–24.3</td><td rowspan="1" colspan="1">20.7–31.0</td><td rowspan="1" colspan="1">21.4–27.0</td><td rowspan="1" colspan="1">21.7–29.3</td><td rowspan="1" colspan="1">22.2–30.1</td></tr><tr><td rowspan="1" colspan="1">Mean</td><td rowspan="1" colspan="1">22.0</td><td rowspan="1" colspan="1">23.0</td><td rowspan="1" colspan="1">21.2</td><td rowspan="1" colspan="1">24.1</td><td rowspan="1" colspan="1">22.0</td><td rowspan="1" colspan="1">25.5</td><td rowspan="1" colspan="1">24.3</td><td rowspan="1" colspan="1">25.8</td><td rowspan="1" colspan="1">26.2</td></tr><tr><td rowspan="2" colspan="1"><abbrev xmlns:xlink="http://www.w3.org/1999/xlink" xlink:title="lower jaw length" id="ABBRID0E6PBI" xlink:type="simple">LJL</abbrev>%<abbrev xmlns:xlink="http://www.w3.org/1999/xlink" xlink:title="head length" id="ABBRID0EDQBI" xlink:type="simple">HL</abbrev></td><td rowspan="1" colspan="1">Range</td><td rowspan="1" colspan="1">33.0–40.0</td><td rowspan="1" colspan="1">35.0–43.0</td><td rowspan="1" colspan="1">33.4–39.6</td><td rowspan="1" colspan="1">35.8–44.0</td><td rowspan="1" colspan="1">37.3–41.2</td><td rowspan="1" colspan="1">35.8–42.5</td><td rowspan="1" colspan="1">37.4–39.3</td><td rowspan="1" colspan="1">35.2–44.2</td><td rowspan="1" colspan="1">32.9–42.0</td></tr><tr><td rowspan="1" colspan="1">Mean</td><td rowspan="1" colspan="1">37.0</td><td rowspan="1" colspan="1">39.0</td><td rowspan="1" colspan="1">36.6</td><td rowspan="1" colspan="1">38.6</td><td rowspan="1" colspan="1">39.0</td><td rowspan="1" colspan="1">39.1</td><td rowspan="1" colspan="1">38.2</td><td rowspan="1" colspan="1">39.5</td><td rowspan="1" colspan="1">38.8</td></tr><tr><td rowspan="2" colspan="1"><abbrev xmlns:xlink="http://www.w3.org/1999/xlink" xlink:title="eye length" id="ABBRID0EISBI" xlink:type="simple">EyL</abbrev>%<abbrev xmlns:xlink="http://www.w3.org/1999/xlink" xlink:title="head length" id="ABBRID0EMSBI" xlink:type="simple">HL</abbrev></td><td rowspan="1" colspan="1">Range</td><td rowspan="1" colspan="1">27.0–33.0</td><td rowspan="1" colspan="1">28.0–33.0</td><td rowspan="1" colspan="1">27.0–32.5</td><td rowspan="1" colspan="1">23.0–31.8</td><td rowspan="1" colspan="1">26.5–32.4</td><td rowspan="1" colspan="1">23.0–31.0</td><td rowspan="1" colspan="1">24.1–26.8</td><td rowspan="1" colspan="1">21.3–25.9</td><td rowspan="1" colspan="1">18.7–25.8</td></tr><tr><td rowspan="1" colspan="1">Mean</td><td rowspan="1" colspan="1">30.0</td><td rowspan="1" colspan="1">31 .0</td><td rowspan="1" colspan="1">30.3</td><td rowspan="1" colspan="1">26.5</td><td rowspan="1" colspan="1">30.0</td><td rowspan="1" colspan="1">27.7</td><td rowspan="1" colspan="1">25.2</td><td rowspan="1" colspan="1">22.9</td><td rowspan="1" colspan="1">22.9</td></tr></tbody></table></table-wrap></tp:treatment-sec><ref-list><ref id="B22"><mixed-citation xmlns:xlink="http://www.w3.org/1999/xlink" xlink:type="simple"><person-group><name name-style="western"><surname>Seehausen</surname><given-names>O</given-names></name></person-group> (<year>1996</year>) <source>Lake Victoria Rock Cichlids: Taxonomy, Ecology, and Distribution.</source><publisher-name>Verduyn Cichlids</publisher-name>, <publisher-loc>Zevenhuizen</publisher-loc>, <size units="page">304 pp</size>.</mixed-citation></ref><ref id="B27"><mixed-citation xmlns:xlink="http://www.w3.org/1999/xlink" xlink:type="simple"><person-group><name name-style="western"><surname>Seehausen</surname><given-names>O</given-names></name><name name-style="western"><surname>Witte</surname><given-names>F</given-names></name><name name-style="western"><surname>Katunzi</surname><given-names>EF</given-names></name><name name-style="western"><surname>Smits</surname><given-names>J</given-names></name><name name-style="western"><surname>Bouton</surname><given-names>N</given-names></name></person-group> (<year>1997</year>) <article-title>Patterns of the remnant cichlid fauna in Southern Lake Victoria.</article-title><source>Conservation Biology</source><volume>11</volume>(<issue>4</issue>): <fpage>890</fpage>–<lpage>904</lpage>. <ext-link xlink:href="10.1046/j.1523-1739.1997.95346.x" ext-link-type="doi" xlink:type="simple">https://doi.org/10.1046/j.1523-1739.1997.95346.x</ext-link></mixed-citation></ref><ref id="B26"><mixed-citation xmlns:xlink="http://www.w3.org/1999/xlink" xlink:type="simple"><person-group><name name-style="western"><surname>Seehausen</surname><given-names>O</given-names></name><name name-style="western"><surname>Bouton</surname><given-names>N</given-names></name></person-group> (<year>1998</year>) <article-title>The community of rock-dwelling cichlids in Lake Victoria.</article-title><source>Bonner zoologische Beiträge</source><volume>47</volume>(<issue>3–4</issue>): <fpage>301</fpage>–<lpage>311</lpage>. <ext-link xlink:href="https://www.zobodat.at/pdf/Bonner-Zoologische-Beitraege_47_0301-0311.pdf" ext-link-type="uri" xlink:type="simple">https://www.zobodat.at/pdf/Bonner-Zoologische-Beitraege_47_0301-0311.pdf</ext-link></mixed-citation></ref><ref id="B14"><mixed-citation xmlns:xlink="http://www.w3.org/1999/xlink" xlink:type="simple"><person-group><name name-style="western"><surname>Karvonen</surname><given-names>A</given-names></name><name name-style="western"><surname>Wagner</surname><given-names>CE</given-names></name><name name-style="western"><surname>Selz</surname><given-names>OM</given-names></name><name name-style="western"><surname>Seehausen</surname><given-names>O</given-names></name></person-group> (<year>2018</year>) <article-title>Divergent parasite infections in sympatric cichlid species in Lake Victoria.</article-title><source>Journal of Evolutionary Biology</source><volume>31</volume>(<issue>9</issue>): <fpage>1313</fpage>–<lpage>1329</lpage>. <ext-link xlink:href="10.1111/jeb.13304" ext-link-type="doi" xlink:type="simple">https://doi.org/10.1111/jeb.13304</ext-link></mixed-citation></ref><ref id="B6"><mixed-citation xmlns:xlink="http://www.w3.org/1999/xlink" xlink:type="simple"><person-group><name name-style="western"><surname>Gobbin</surname><given-names>TP</given-names></name><name name-style="western"><surname>Vanhove</surname><given-names>MPM</given-names></name><name name-style="western"><surname>Pariselle</surname><given-names>A</given-names></name><name name-style="western"><surname>Groothuis</surname><given-names>TGG</given-names></name><name name-style="western"><surname>Maan</surname><given-names>ME</given-names></name><name name-style="western"><surname>Seehausen</surname><given-names>O</given-names></name></person-group> (<year>2020</year>) <article-title>Temporally consistent species differences in parasite infection but no evidence for rapid parasite‐mediated speciation in Lake Victoria cichlid fish.</article-title><source>Journal of Evolutionary Biology</source><volume>33</volume>(<issue>5</issue>): <fpage>556</fpage>–<lpage>575</lpage>. <ext-link xlink:href="10.1111/jeb.13615" ext-link-type="doi" xlink:type="simple">https://doi.org/10.1111/jeb.13615</ext-link></mixed-citation></ref><ref id="B7"><mixed-citation xmlns:xlink="http://www.w3.org/1999/xlink" xlink:type="simple"><person-group><name name-style="western"><surname>Gobbin</surname><given-names>TP</given-names></name><name name-style="western"><surname>Vanhove</surname><given-names>MPM</given-names></name><name name-style="western"><surname>Seehausen</surname><given-names>O</given-names></name><name name-style="western"><surname>Maan</surname><given-names>ME</given-names></name><name name-style="western"><surname>Pariselle</surname><given-names>A</given-names></name></person-group> (<year>2021</year>) Four new species of <italic><tp:taxon-name><tp:taxon-name-part taxon-name-part-type="genus">Cichlidogyrus</tp:taxon-name-part></tp:taxon-name></italic> (<tp:taxon-name><tp:taxon-name-part taxon-name-part-type="phylum">Platyhelminthes</tp:taxon-name-part></tp:taxon-name>, <tp:taxon-name><tp:taxon-name-part taxon-name-part-type="class">Monogenea</tp:taxon-name-part></tp:taxon-name>, <tp:taxon-name><tp:taxon-name-part taxon-name-part-type="family">Dactylogyridae</tp:taxon-name-part></tp:taxon-name>) from Lake Victoria Haplochromine cichlid fishes, with the redescription of <italic><tp:taxon-name><tp:taxon-name-part taxon-name-part-type="genus">C.</tp:taxon-name-part><tp:taxon-name-part taxon-name-part-type="species">bifurcatus</tp:taxon-name-part></tp:taxon-name></italic> and <italic><tp:taxon-name><tp:taxon-name-part taxon-name-part-type="genus">C.</tp:taxon-name-part><tp:taxon-name-part taxon-name-part-type="species">longipenis</tp:taxon-name-part></tp:taxon-name></italic>. Preprint. Zoology: Analysis of Complex Systems, ZACS. <ext-link xlink:href="10.1101/2021.01.29.428376" ext-link-type="doi" xlink:type="simple">https://doi.org/10.1101/2021.01.29.428376</ext-link></mixed-citation></ref><ref id="B20"><mixed-citation xmlns:xlink="http://www.w3.org/1999/xlink" xlink:type="simple"><person-group><name name-style="western"><surname>Meier</surname><given-names>JI</given-names></name><name name-style="western"><surname>McGee</surname><given-names>MD</given-names></name><name name-style="western"><surname>Marques</surname><given-names>DA</given-names></name><name name-style="western"><surname>Mwaiko</surname><given-names>S</given-names></name><name name-style="western"><surname>Kishe</surname><given-names>M</given-names></name><name name-style="western"><surname>Wandera</surname><given-names>S</given-names></name><name name-style="western"><surname>Neumann</surname><given-names>D</given-names></name><name name-style="western"><surname>Mrosso</surname><given-names>H</given-names></name><name name-style="western"><surname>Chapman</surname><given-names>LJ</given-names></name><name name-style="western"><surname>Chapman</surname><given-names>C</given-names></name><name name-style="western"><surname>Kaufman</surname><given-names>L</given-names></name><name name-style="western"><surname>Taabu-Munyaho</surname><given-names>A</given-names></name><name name-style="western"><surname>Wagner</surname><given-names>C</given-names></name><name name-style="western"><surname>Bruggmann</surname><given-names>R</given-names></name><name name-style="western"><surname>Excoffier</surname><given-names>L</given-names></name><name name-style="western"><surname>Seehausen</surname><given-names>O</given-names></name></person-group> (<year>2023</year>) Cycles of fusion and fission enabled rapid parallel adaptive radiations in African Cichlids. Science 381(6665): eade2833. <ext-link xlink:href="10.1126/science.ade2833" ext-link-type="doi" xlink:type="simple">https://doi.org/10.1126/science.ade2833</ext-link></mixed-citation></ref><ref id="B11"><mixed-citation xmlns:xlink="http://www.w3.org/1999/xlink" xlink:type="simple"><person-group><name name-style="western"><surname>Greenwood</surname><given-names>PH</given-names></name></person-group> (<year>1981</year>) The Haplochromine fishes of the East African Lakes: Collected Papers on Their Taxonomy, Biology and Evolution (with an Introduction and Species Index). Kraus International Publications, München. <ext-link xlink:href="https://www.zvab.com/products/isbn/9783601004837" ext-link-type="uri" xlink:type="simple">https://www.zvab.com/products/isbn/9783601004837</ext-link></mixed-citation></ref><ref id="B10"><mixed-citation xmlns:xlink="http://www.w3.org/1999/xlink" xlink:type="simple"><person-group><name name-style="western"><surname>Greenwood</surname><given-names>PH</given-names></name></person-group> (<year>1980</year>) <article-title>Towards a phyletic classification of the ‘genus’ <italic><tp:taxon-name><tp:taxon-name-part taxon-name-part-type="genus">Haplochromis</tp:taxon-name-part></tp:taxon-name></italic> (<tp:taxon-name><tp:taxon-name-part taxon-name-part-type="class">Pisces</tp:taxon-name-part></tp:taxon-name>, <tp:taxon-name><tp:taxon-name-part taxon-name-part-type="family">Cichlidae</tp:taxon-name-part></tp:taxon-name>) and related taxa. Part 2; the Species from Lakes Victoria, Nabugabo, Edward, George, and Kivu. Bulletin of the British Museum, Natural History.</article-title><source>Zoology</source><volume>39</volume>: <fpage>1</fpage>–<lpage>101</lpage>. <ext-link xlink:href="10.5962/bhl.part.13268" ext-link-type="doi" xlink:type="simple">https://doi.org/10.5962/bhl.part.13268</ext-link> [Natural History]</mixed-citation></ref></ref-list></tp:taxon-treatment>
